# Supplementary material for: A multiple comparison procedure for dose‐finding trials with subpopulations
Source: Biom J. 2019 Sep 23;62(1):53–68. doi: 10.1002/bimj.201800111 (PMC6973002; doi:10.1002/bimj.201800111)
Supplement: Supplementary file 1 — Supporting Information [file BIMJ-62-53-s002.zip]

Archive with 6 entries (5 files):
- code/func_data.R
- code/func_tests.R
- code/Readme.txt
- code/Results/
- code/Results/sim_results.csv
- code/runSims.R
