# Supplementary material for: A multiple comparison procedure for dose‐finding trials with subpopulations
Source: Biom J. 2019 Sep 23;62(1):53–68. doi: 10.1002/bimj.201800111 (PMC6973002; doi:10.1002/bimj.201800111)
Supplement: Supplementary file 1 — Supporting Information [file BIMJ-62-53-s002.zip › code/func_data.R]

################################################################################
## Contains function definition to create simulated trial data

###################### several helper functions ################################

#' muMatrix - creates matrix to calculate means at the dose levels 
#' for a specific population
#'
#' @param s Indicator variable to determine if patients are in the population
#' @param dose vector of dose levels
#'
#' @return a a matrix, which multiplied with the response vector gives the 
# means at each dose level in the population
muMatrix <- function(s, dose){
 n.d <- table(dose)
 n <- length(s)
 k <- length(n.d)
 s.d <- split(s, dose)
 n.d.s <- unlist(lapply(s.d, function(x) sum(x ==1)))
 out <- matrix(nrow = k, ncol = n)
 for(i in 1:k)
   out[i, ] <- c(rep(0, ifelse(i == 1, 0, cumsum(n.d)[i - 1])), 
                 1/n.d.s[i] * s.d[[i]], rep(0, n - cumsum(n.d)[i]))
 out
}

## model functions (see Table 2 in the paper)
## for each function inputs are the parameters and output is a function of
## dose for that model
const <- function(e0 = 0.2)
  function(x) x^0 * e0

emax <- function(e0 = 0.2, e1 = 0.7, ed50 = 0.2)
  function(x) e0 + (e1 * x) / (ed50 + x)

linear <- function(e0 = 0.2, delta = 0.6)
  function(x) e0 + delta * x

expo <- function(e0 = 0.2, e1 = 0.02, delta = 0.29)
  function(x) e0 + e1 * (exp(x/delta) - 1)

logistic <- function(e0 = 0.193, e1 = 0.607, ed50 = 0.4, delta = 0.091)
  function(x) e0 + e1 / (1 + exp((ed50 - x)/delta))

quadratic <- function(e0 = 0.2, beta1 = 2.049, beta2 = - 1.749)
  function(x) e0 + beta1 * x  + beta2 * x ^ 2

#' getE1 - calculates parameter values needed to receive a specified treatment
#' effect with placebo response 0.2 and fixed guesstimates (see Table 2)
#'
#' @param modtype type of model
#' @param eff treatment effect at highest dose
#'
#' @return parameter values for the specified model
getE1 <- function(modtype, eff){
  
  if(modtype == 'const')
    return(list('e0' = 0.2))
  if(modtype == 'emax')
    return(list('e1' = eff * (0.2 + 1)))
  if(modtype == 'linear')
    return(list('delta' = eff))
  if(modtype == 'expo')
    return(list('e1' = eff/(exp(1/0.29) - 1)))
  if(modtype == 'logistic'){
    e1 <- (1 + exp((0.4 - 1)/0.091)) * eff
    e0 <- 0.2 - e1/(1 + exp((0.4 - 0)/0.091))
    return(list('e0' = e0, 'e1' = e1))
  }
  if(modtype == 'quadratic'){
    beta1 <- 0.854 * 4 * eff
    beta2 <- -0.854 * beta1
    return(list('beta1' = beta1, 'beta2' = beta2))
  }

}

################# data-generating function for simulations #####################

#' genOut - generate responses in a population for specified model
#'
#' @param model model function
#' @param sigma standard deviation 
#' @param n.grp number of patients per dose group
#'
#' @return data.frame with true and generated response and dose
genOut <- function(model, sigma, n.grp){
  dose <- rep(c(0, 0.05, 0.2, 0.6, 1), each = n.grp)
  y.true <- model(dose)
  y <- y.true + rnorm(n = n.grp * 5, sd = sigma)
  out <- data.frame('y.true' = y.true, 'y' = y, 'dose' = dose)
  out
}

#' genPops - generates data in several populations
#' 
#' function to generate data in different populations, arguments are vectors
#' if there are multiple populations, model argument is a list 
#'
#' @param model a list of models in each population
#' @param sigma vector of standard deviations in populations 
#' @param n.grp vector with number of patients per dose group in populations
#'
#' @return dataframe of generated data in all populations
genPops <- function(model, sigma, n.grp){
  n.pop <- length(n.grp)
  popdat <- vector('list', n.pop)
  for(i in 1:n.pop){
    popdat[[i]] <- genOut(model[[i]], sigma[i], n.grp[i])
    popdat[[i]]$pop <- i
  }  
  tmp <- do.call(rbind, popdat)
  out <- tmp[order(tmp$dose, decreasing = FALSE), ]
  out
}

#' genData - generates simulated trial data
#'
#' function calculates the required model parameters to receive the specified
#' power and the calls genPops to generate the data 
#'
#' @param modtype type of model
#' @param sigma vector of standard deviations in populations
#' @param n.grp vector with number of patients per dose group in populations
#' @param sub.eff determines effect in subgroup and complement, one of "same",
#' "only" and 'relative', corrresponding to the scenarios in the paper 
#' (relative with cmpl.factor = 0.5 is the double scenario).
#' @param power power for testing the treatment efffect at the highest dose
#' @param cmpl.factor determines effect in complement relative to subgroup for
#' "relative" scenarios, e.g. 0.5 is the "double"-scenario in the paper
#'
#' @return returns simulated trial data

genData <- function(modtype, sigma, n.grp, sub.eff = 'same', power = 0.8,
                    cmpl.factor = 0.5){
  n <- sum(n.grp)
  
  if(sigma[1] != sigma[2]){
    eff.f <- power.t.test(n = 75, sd = mean(sigma), 
                            power = 0.8, alternative = 'one.sided')$delta
  }
  if(sigma[1] == sigma[2]){
    eff.f <- power.t.test(n = 75, sd = sigma[1], 
                          power = 0.8, alternative = 'one.sided')$delta
  }
  
  ## for 'same'-scenario use treatment effect to receive 80% power in the full
  ## population
  if(sub.eff == 'same'){
    model.pars <- getE1(modtype, eff.f)
    model <- list(do.call(get(modtype), model.pars), 
                  do.call(get(modtype), model.pars))
  }
  
  ## for 'only'-scenario use treatment effect to receive 80% power in the subgroup
  if(sub.eff == 'only'){
    prev <- n.grp[1]/sum(n.grp)
    eff.s <- eff.f
    model.pars.s <- getE1(modtype, eff.s)
    model.pars.c <- getE1('const', 0)
    model <- list(do.call(get(modtype), model.pars.s), 
                  do.call(const, model.pars.c))
  }
  
  ## for 'relative'-scenario use treatment effect to receive 80% power in the subgroup
  if(sub.eff == 'relative'){
    prev <- n.grp[1]/sum(n.grp)
    eff.s <- eff.f
    eff.c <- cmpl.factor * eff.s
    model.pars.s <- getE1(modtype, eff.s)
    model.pars.c <- getE1(modtype, eff.c)
    model <- list(do.call(get(modtype), model.pars.s), 
                  do.call(get(modtype), model.pars.c))
  }
  genPops(model, sigma, n.grp)
}
