# Supplementary material for: A multiple comparison procedure for dose‐finding trials with subpopulations
Source: Biom J. 2019 Sep 23;62(1):53–68. doi: 10.1002/bimj.201800111 (PMC6973002; doi:10.1002/bimj.201800111)
Supplement: Supplementary file 1 — Supporting Information [file BIMJ-62-53-s002.zip › code/func_tests.R]

#' powMCT_MP - calculate power of multi-population testing strategies in 
#' homoescedastic scenarios
#'
#' @param dat trial dataset (generated by genData)
#' @param modlist list of candidate models
#' @param strategy testing strategy ('f', 'fs', 'fsc')
#' @param sigma true standard deviation
#'
#' @return power to reject global and population null hypotheses

powMCT_MP <- function(dat, modlist, strategy, sigma = 1.478){
  
  ## calculate dose means for the full population
  mod.f <- lm(y.true ~ as.factor(dose) -1, data = dat)
  est.f <- coef(mod.f) # means at dose levels
  dd <- unique(dat$dose)
  
  ## optimal contrasts
  contMat.f <- optContr(models = modlist, S = diag(length(dd)))$contMat
  
  ## matrix calculating dose means (used later to calculate covariance matrix)
  A.f <- muMatrix(rep(1, nrow(dat)), dat$dose)
  
  ## true contrast
  ct.f <- as.vector(est.f %*% contMat.f)
  
  contMat <- contMat.f
  AMat <- A.f
  deltaMat <- c(ct.f)
  
  ## do the same for subgroup
  if(strategy == 'fs'){
    sub <- as.numeric(dat$pop == 1)
    sub.dat <- dat[dat$pop == 1, ]
    mod.s <- lm(y.true ~ as.factor(dose) -1 , data = sub.dat)
    est.s <- coef(mod.s)
    contMat.s <- optContr(models = modlist, S = diag(length(dd)))$contMat
    A.s <- muMatrix(sub, dat$dose)
    ct.s <- as.vector(est.s %*% contMat.s)
    
    contMat <- bdiag(contMat.f, contMat.s)
    AMat <- rbind(A.f, A.s)
    deltaMat <- c(ct.f, ct.s)
  }
  
  ## do the same for subgoup and complement
  if(strategy == 'fsc'){
    
    sub <- as.numeric(dat$pop == 1)
    sub.dat <- dat[dat$pop == 1, ]
    mod.s <- lm(y.true ~ as.factor(dose) -1 , data = sub.dat)
    est.s <- coef(mod.s)
    contMat.s <- optContr(models = modlist, S = diag(length(dd)))$contMat
    A.s <- muMatrix(sub, dat$dose)
    ct.s <- as.vector(est.s %*% contMat.s)
    
    cmpl <- as.numeric(dat$pop == 2)
    cmpl.dat <- dat[dat$pop == 2, ]
    mod.c <- lm(y.true ~ as.factor(dose) -1 , data = cmpl.dat)
    est.c <- coef(mod.c)
    contMat.c <- optContr(models = modlist, S = diag(length(dd)))$contMat
    A.c <- muMatrix(cmpl, dat$dose)
    ct.c <- as.vector(est.c %*% contMat.c)
    
    contMat <- bdiag(contMat.f, contMat.s, contMat.c)
    AMat <- rbind(A.f, A.s, A.c)
    deltaMat <- c(ct.f, ct.s, ct.c)
  }
  
  df <- nrow(dat) - length(dd) * 2
  
  ## covariance matrix
  covmat <- sigma ^ 2* t(contMat) %*% AMat %*% t(AMat) %*% contMat
  den <- sqrt(diag(covmat))
  tmp <- den %*% t(den)
  cormat <-  as.matrix(covmat /tmp)
  deltaMat <- deltaMat/den
  
  n.tests <- nrow(covmat)
  critVal <- qmvt(0.95, df = df, corr = cormat)$quantile
  lower <- rep(-Inf, n.tests)
  upper <- rep(critVal, n.tests)
  
  
  
  ## power to reject global null
  pow_any <- 1 - pmvt(lower, upper, df = df, delta = as.numeric(deltaMat),
                      corr = cormat)
  
  if(strategy == 'fs'){
    test_pop<- rep(c('F', 'S'), each = n.tests/2)
    upper_f <- upper_s <- upper
    upper_f[test_pop != 'F'] <- Inf
    upper_s[test_pop != 'S'] <- Inf
    ## power to reject population hypotheses
    pow_f <- 1 - pmvt(lower, upper_f, df = df, delta = as.numeric(deltaMat),
                      corr = cormat)
    pow_s <- 1 - pmvt(lower, upper_s, df = df, delta = as.numeric(deltaMat),
                      corr = cormat)

    
    return(c(pow_any, pow_f, pow_s))
  }
  
  if(strategy == 'fsc'){
    test_pop<- rep(c('F', 'S', 'C'), each = n.tests/3)
    upper_f <- upper_s <- upper_c <- upper
    upper_f[test_pop != 'F'] <- Inf
    upper_s[test_pop != 'S'] <- Inf
    upper_c[test_pop != 'C'] <- Inf
    ## power to reject population hypotheses
    pow_f <- 1 - pmvt(lower, upper_f, df = df, delta = as.numeric(deltaMat),
                      corr = cormat)
    pow_s <- 1 - pmvt(lower, upper_s, df = df, delta = as.numeric(deltaMat),
                      corr = cormat)
    pow_c <- 1 - pmvt(lower, upper_c, df = df, delta = as.numeric(deltaMat),
                      corr = cormat)
    
    return(c(pow_any, pow_f, pow_s, pow_c))
  }
  
  return(pow_any)
}


#' powMCT_all - calculates power for different scenarios
#'
#' @param modtype true data generating dose-response model
#' @param prev prevalence of the subgroup
#' @param sub.eff determines effect in subgroup and complement, one of "same",
#' "only" and 'relative", corrresponding to the scenarios in the paper
#' @param n patients per dose group
#' @param sigma vector of standard deviation in subgroup and complement
#' @param power power for treatment effect at highest dose
#' @param modlist list of candidate models
#' @param cmpl.factor factor by which the treatment effect in complement is reduced
#' in the relative scenario (0.5 corresponds to the 'double' scenario in the paper)
#'
#' @return power for rejection global null and population null for all testing
#' strategies

powMCT_all <- function(modtype, prev, sub.eff = 'same',
                       n = 75, sigma = rep(1.478, 2),
                       power = 0.8,
                       modlist = Mods(emax = 0.2, linear = NULL, exponential = c(0.29), 
                                      logistic = c(0.4, 0.091), quadratic = c(- 0.854), 
                                      doses = c(0, 0.05, 0.2, 0.6, 1)), cmpl.factor = 0.5){
  
  n.grp <- numeric(2)
  n.grp[1] <- round(prev * n)
  n.grp[2] <- n - n.grp[1]              
  dat <- genData(modtype, sigma, n.grp, sub.eff, power,  cmpl.factor = cmpl.factor)
  pow_f <- as.numeric(powMCT_MP(dat, modlist, 'f', sigma[1]))
  pow_fs <- as.numeric(powMCT_MP(dat, modlist, 'fs', sigma[1])) # test in sub and full
  pow_fsc <- as.numeric(powMCT_MP(dat, modlist, 'fsc', sigma[1])) # test in sub and full and compl
  
  list(pow_f, pow_fs, pow_fsc)
}

######################### test functions #######################################


#' MCTtest_MP - performs multi population multiple contrast test
#'
#' @param dat data (generated from genData) 
#' @param modlist list of candidate models
#' @param strategy testing strategy (fs or fsc)
#' @param var.est variance estimates used ('pooled' or 'marginal')
#' @param testdist approximate test statistic distribution used in case 
#' var.est = 'marginal'. One of 'normal', 'min.df' or 'mult.df'
#' 
#' @return adjusted p-values

MCTtest_MP <- function(dat, modlist, strategy, 
                       var.est = 'pooled', testdist = 'normal'){
  
  ## model in full population
  mod.f <- lm(y ~ as.factor(dose) -1, data = dat)
  est.f <- coef(mod.f) # estimate at dose levels
  vc.f <- vcov(mod.f)
  dd <- unique(dat$dose)
  
  ## matrix with optimal contrast coefficients
  contMat.f <- optContr(models = modlist, S = vc.f)$contMat
  
  ## matrix to obtain means at dose levels
  A.f <- muMatrix(rep(1, nrow(dat)), dat$dose)
  
  ## estimated contrasts
  ct.f <- as.vector(est.f %*% contMat.f) 
  
  # do the same for subgroup
  sub <- as.numeric(dat$pop == 1)
  sub.dat <- dat[dat$pop == 1, ]
  mod.s <- lm(y ~ as.factor(dose) -1 , data = sub.dat)
  est.s <- coef(mod.s)
  vc.s <- vcov(mod.s)
  contMat.s <- optContr(models = modlist, S = vc.s)$contMat
  A.s <- muMatrix(sub, dat$dose)
  ct.s <- as.vector(est.s %*% contMat.s)
  
  ## and complement if included
  if(strategy == 'fsc'){
    
    cmpl <- as.numeric(dat$pop == 2)
    cmpl.dat <- dat[dat$pop == 2, ]
    mod.c <- lm(y ~ as.factor(dose) -1 , data = cmpl.dat)
    est.c <- coef(mod.c)
    vc.c <- vcov(mod.c)
    contMat.c <- optContr(models = modlist, S = vc.c)$contMat
    A.c <- muMatrix(cmpl, dat$dose)
    ct.c <- as.vector(est.c %*% contMat.c)
  }
  
  ## combine everything 
  if(strategy == 'fsc'){
    ct <- c(ct.f, ct.s, ct.c)
    contMat <- bdiag(contMat.f, contMat.s, contMat.c)
    AMat <- rbind(A.f, A.s, A.c)
  }
  else {
    ct <- c(ct.f, ct.s)
    contMat <- bdiag(contMat.f, contMat.s)
    AMat <- rbind(A.f, A.s)
  }
  
  ## variance estimation
  
  if(var.est == 'pooled'){
    ## calculate pooled variance estimate
    tmp <- interaction(dat$pop, dat$dose)
    tmp2 <- split(dat$y, tmp)
    ss <- lapply(tmp2, function(x) (length(x) - 1) * var(x)) # sum of squares in groups
    s <- do.call(sum, ss) / (nrow(dat) - length(tmp2))
    s <- rep(s, nrow(dat))
    df <- nrow(dat) - length(tmp2) 
  }
  else{ ## marginal variance estimation for subgroup and complement
    
    ## calculate pooled variance estimate within subgroup
    sub.dat <- dat[dat$pop == 1, ]
    tmp.sub <- split(sub.dat$y, sub.dat$dose)
    ss.sub <- lapply(tmp.sub, function(x) (length(x) - 1) * var(x))
    s.sub <- do.call(sum, ss.sub) / (nrow(sub.dat) - length(tmp.sub))
    df.sub <- nrow(sub.dat) - length(tmp.sub)
    
    ## same in complement
    cmpl.dat <- dat[dat$pop == 2, ]
    tmp.cmpl <- split(cmpl.dat$y, cmpl.dat$dose)
    ss.cmpl <- lapply(tmp.cmpl, function(x) (length(x) - 1) * var(x))
    s.cmpl <- do.call(sum, ss.cmpl) / (nrow(cmpl.dat) - length(tmp.cmpl))
    df.cmpl <- nrow(cmpl.dat) - length(tmp.cmpl)
    
    ## use Welch-sattertwaite approximation for df in full population
    df.full <- (nrow(sub.dat) *  s.sub + nrow(cmpl.dat) *  s.cmpl)^2/
      ((nrow(sub.dat) *  s.sub)^2/df.sub + (nrow(cmpl.dat) *  s.cmpl)^2/df.cmpl)
    
    df <- c(floor(df.full), df.sub, df.cmpl)
    
    s <- rep(c(rep(s.sub, nrow(sub.dat)/length(dd)), 
               rep(s.cmpl, nrow(cmpl.dat)/length(dd))), length(dd))
  }
  
  
  
  covmat <- t(contMat) %*% AMat %*% diag(s) %*% t(AMat) %*% contMat
  den <- sqrt(diag(covmat))
  tStat <- ct/den
  sdevs <- sqrt(diag(covmat))
  tmp <- sdevs %*% t(sdevs)
  cormat <-  as.matrix(covmat /tmp)
  
  n.tests <- nrow(covmat)
  lower <- matrix(rep(-Inf, n.tests^2), nrow = n.tests)
  upper <- matrix(rep(tStat, each = n.tests), nrow = n.tests)
  pVals <- numeric(n.tests)
  
  if(var.est == 'pooled'){ ## use multivariate t distribution
    for (i in 1:n.tests){
      pVals[i] <- 1 - pmvt(lower[, i], upper[, i], df = df,
                           corr = cormat)
      
    }
  }
  else{ ## for marginal variance estimation use approximate distributions
    if(testdist == "normal"){
      for (i in 1:n.tests)
        pVals[i] <- 1 - pmvnorm(lower[, i], upper[, i],
                                corr = cormat)
    }
    if(testdist == "min.df"){
      for (i in 1:n.tests)
        pVals[i] <- 1 - pmvt(lower[, i], upper[, i], df = min(df),
                             corr = cormat)
    }
    if(testdist == "mult.df"){
      if(strategy == 'fsc'){
        test.where <- rep(1:3, each = n.tests/3)
      }
      else{
        test.where <- rep(1:2, each = n.tests/2)
      }
      for (i in 1:n.tests)
        pVals[i] <- 1 - pmvt(lower[, i], upper[, i], df = df[test.where[i]],
                             corr = cormat)
    }
  }
  
  return(pVals)
}

# first asymptotic distribution, e.g variance is only requred for

#' doMCP - simulate and analyse a clinical trial using all three testing 
#' strategies (F, F + S, F + S + C)
#'
#' @param modtype dose-response model to generate data
#' @param sigma vector with standard deviations in populations
#' @param var.est 'pooled' or 'marginal' variance estimation (i.e. assume homo-
#' or heteroscedasticity)
#' @param prev prevalence of the subgroup
#' @param sub.eff determines effect in subgroup and complement, one of "same",
#' "only" and 'relative", corrresponding to the scenarios in the paper
#' @param n patients per dose group
#' @param power power, determines size of treatment effect at highest does
#' @param modlist list of candidate models with guesstimates
#' @param testdist approximate distribution used, one of 'normal', 'min.df', 'mult.df'
#'
#' @return Were global null and population null hypothesis rejected? (1 = Yes)
doMCP <- function(modtype, sigma, prev, n = 75, var.est = "pooled",
                  sub.eff = 'same', testdist = "normal", power = 0.8,
                  modlist = Mods(emax = 0.2, linear = NULL, exponential = c(0.29), 
                                 logistic = c(0.4, 0.091), quadratic = c(- 0.854), 
                                 doses = c(0, 0.05, 0.2, 0.6, 1))){
  
  n.grp <- numeric(2)
  n.grp[1] <- round(prev * n)
  n.grp[2] <- n - n.grp[1]              
  dat <- genData(modtype, sigma, n.grp, sub.eff, power)
  
  ## standard single population test
  test.res <- MCTtest(dose, y, data = dat, models = modlist, alpha = 0.05)
  p.t.stand <- attr(test.res$tStat, 'pVal')
  
  p.t.fs <- MCTtest_MP(dat, modlist, 'fs', var.est, testdist)
  p.t.fsc <- MCTtest_MP(dat, modlist, 'fsc',  var.est, testdist)
  
  ## rejection of global and population hypotheses
  nMods <- length(modlist)
  pow_f <- as.numeric(any(p.t.stand < 0.05))
  pow_fs <- as.numeric(c(any(p.t.fs < 0.05), 
                         any(p.t.fs[1:nMods] < 0.05),
                         any(p.t.fs[(nMods+1):(2*nMods)] < 0.05)))
  pow_fsc <- as.numeric(c(any(p.t.fsc < 0.05), 
                          any(p.t.fsc[1:nMods] < 0.05),
                          any(p.t.fsc[(nMods+1):(2*nMods)] < 0.05),
                          any(p.t.fsc[(2*nMods+1):(3*nMods)] < 0.05)))
  
  list(pow_f, pow_fs, pow_fsc)
}
