# Supplementary material for: A multiple comparison procedure for dose‐finding trials with subpopulations
Source: Biom J. 2019 Sep 23;62(1):53–68. doi: 10.1002/bimj.201800111 (PMC6973002; doi:10.1002/bimj.201800111)
Supplement: Supplementary file 1 — Supporting Information [file BIMJ-62-53-s002.zip › code/Readme.txt]

Code for 'A multiple comparison procedure for dose-finding trials with 
subpopulations' by Marius Thomas, Bjoern Bornkamp, Martin Posch and Franz Koenig

All code was written by Marius Thomas (marius.thomas@novartis.com)

Platform: R-3.4.3
Packages: bindrcpp_0.2, ggplot2_2.2.1, tidyr_0.7.2, dplyr_0.7.4,
BatchJobs_1.7, BBmisc_1.11, Matrix_1.2-12, DoseFinding_0.9-15, mvtnorm_1.0-6,
lattice_0.20-35 

The code consists of three files:

- func_data.R: this file includes functions, that are used to generate simulated
  trial data (sourced into runSims.R)
  
- func_tests.R: this file includes functions for performing the multiple 
  comparison procedures described in the paper (sourced into runSims.R)
  
- runSims.R: This is the main file, that runs calculations/simulations
  and produces the results shown in the paper

Each of the files includes additional documentation on the code. Simulations in
runSims are run using the BatchJobs package to allow parallelization over many
scenarios. As these simulations take a bit of time to run we have included a 
csv-file with intermediate results (in the Results subfolder). 
To produce plots and tables without re-running all simulations uncomment line
251 in runSims.R to read the data.
In the code data under the alternative are generated from Emax models (as these
are the results shown in the paper). To produce results for other alternative
models change the variable mod_alter in the beginning of the runSims.R file to
one of "linear"", "expo", "logistic"" or "quadratic".
