# Supplementary material for: A multiple comparison procedure for dose‐finding trials with subpopulations
Source: Biom J. 2019 Sep 23;62(1):53–68. doi: 10.1002/bimj.201800111 (PMC6973002; doi:10.1002/bimj.201800111)
Supplement: Supplementary file 1 — Supporting Information [file BIMJ-62-53-s002.zip › code/Results/sim_results.csv]

modtype	prev	sub.eff	n	var.est	testdist	true.var	strategy	pop	power	sdev
emax	0.25	same	75	pooled	NA	homosced	SP	global	0.879972996774519	NA
emax	0.5	same	75	pooled	NA	homosced	SP	global	0.879331184364642	NA
emax	0.75	same	75	pooled	NA	homosced	SP	global	0.879775675300652	NA
emax	0.25	only	75	pooled	NA	homosced	SP	global	0.171677982244982	NA
emax	0.5	only	75	pooled	NA	homosced	SP	global	0.405148285455334	NA
emax	0.75	only	75	pooled	NA	homosced	SP	global	0.67152758477252	NA
emax	0.25	relative	75	pooled	NA	homosced	SP	global	0.541361316625779	NA
emax	0.5	relative	75	pooled	NA	homosced	SP	global	0.677461298114641	NA
emax	0.75	relative	75	pooled	NA	homosced	SP	global	0.791085686948826	NA
emax	0.25	same	75	pooled	NA	homosced	MP-pooled (F + S)	global	0.831192129474258	NA
emax	0.5	same	75	pooled	NA	homosced	MP-pooled (F + S)	global	0.845743074731466	NA
emax	0.75	same	75	pooled	NA	homosced	MP-pooled (F + S)	global	0.861618842626313	NA
emax	0.25	only	75	pooled	NA	homosced	MP-pooled (F + S)	global	0.340090863436341	NA
emax	0.5	only	75	pooled	NA	homosced	MP-pooled (F + S)	global	0.585314994494942	NA
emax	0.75	only	75	pooled	NA	homosced	MP-pooled (F + S)	global	0.756865169843296	NA
emax	0.25	relative	75	pooled	NA	homosced	MP-pooled (F + S)	global	0.529843226437837	NA
emax	0.5	relative	75	pooled	NA	homosced	MP-pooled (F + S)	global	0.692394803124823	NA
emax	0.75	relative	75	pooled	NA	homosced	MP-pooled (F + S)	global	0.802550103948347	NA
emax	0.25	same	75	pooled	NA	homosced	MP-pooled (F + S)	F	0.815215737935237	NA
emax	0.5	same	75	pooled	NA	homosced	MP-pooled (F + S)	F	0.824095972652032	NA
emax	0.75	same	75	pooled	NA	homosced	MP-pooled (F + S)	F	0.840346905733611	NA
emax	0.25	only	75	pooled	NA	homosced	MP-pooled (F + S)	F	0.110121896273231	NA
emax	0.5	only	75	pooled	NA	homosced	MP-pooled (F + S)	F	0.317239273652994	NA
emax	0.75	only	75	pooled	NA	homosced	MP-pooled (F + S)	F	0.602006072785319	NA
emax	0.25	relative	75	pooled	NA	homosced	MP-pooled (F + S)	F	0.429586191632632	NA
emax	0.5	relative	75	pooled	NA	homosced	MP-pooled (F + S)	F	0.589275186823283	NA
emax	0.75	relative	75	pooled	NA	homosced	MP-pooled (F + S)	F	0.735493063434753	NA
emax	0.25	same	75	pooled	NA	homosced	MP-pooled (F + S)	S	0.299465318349613	NA
emax	0.5	same	75	pooled	NA	homosced	MP-pooled (F + S)	S	0.542046434160632	NA
emax	0.75	same	75	pooled	NA	homosced	MP-pooled (F + S)	S	0.726872720164085	NA
emax	0.25	only	75	pooled	NA	homosced	MP-pooled (F + S)	S	0.299499714947617	NA
emax	0.5	only	75	pooled	NA	homosced	MP-pooled (F + S)	S	0.542717826236401	NA
emax	0.75	only	75	pooled	NA	homosced	MP-pooled (F + S)	S	0.723473804833394	NA
emax	0.25	relative	75	pooled	NA	homosced	MP-pooled (F + S)	S	0.298959676534985	NA
emax	0.5	relative	75	pooled	NA	homosced	MP-pooled (F + S)	S	0.541957847094772	NA
emax	0.75	relative	75	pooled	NA	homosced	MP-pooled (F + S)	S	0.726623073663283	NA
emax	0.25	same	75	pooled	NA	homosced	MP-pooled (F + S + C)	global	0.826557417742414	NA
emax	0.5	same	75	pooled	NA	homosced	MP-pooled (F + S + C)	global	0.826189985833157	NA
emax	0.75	same	75	pooled	NA	homosced	MP-pooled (F + S + C)	global	0.827057995355129	NA
emax	0.25	only	75	pooled	NA	homosced	MP-pooled (F + S + C)	global	0.304138131609816	NA
emax	0.5	only	75	pooled	NA	homosced	MP-pooled (F + S + C)	global	0.521544056357411	NA
emax	0.75	only	75	pooled	NA	homosced	MP-pooled (F + S + C)	global	0.691458988376661	NA
emax	0.25	relative	75	pooled	NA	homosced	MP-pooled (F + S + C)	global	0.500136195928258	NA
emax	0.5	relative	75	pooled	NA	homosced	MP-pooled (F + S + C)	global	0.644120091549492	NA
emax	0.75	relative	75	pooled	NA	homosced	MP-pooled (F + S + C)	global	0.746182631177207	NA
emax	0.25	same	75	pooled	NA	homosced	MP-pooled (F + S + C)	F	0.785297488621914	NA
emax	0.5	same	75	pooled	NA	homosced	MP-pooled (F + S + C)	F	0.782203061951295	NA
emax	0.75	same	75	pooled	NA	homosced	MP-pooled (F + S + C)	F	0.786983980736819	NA
emax	0.25	only	75	pooled	NA	homosced	MP-pooled (F + S + C)	F	0.0916690556333328	NA
emax	0.5	only	75	pooled	NA	homosced	MP-pooled (F + S + C)	F	0.263931488461803	NA
emax	0.75	only	75	pooled	NA	homosced	MP-pooled (F + S + C)	F	0.525214466635417	NA
emax	0.25	relative	75	pooled	NA	homosced	MP-pooled (F + S + C)	F	0.389242716957407	NA
emax	0.5	relative	75	pooled	NA	homosced	MP-pooled (F + S + C)	F	0.52834950256468	NA
emax	0.75	relative	75	pooled	NA	homosced	MP-pooled (F + S + C)	F	0.664884611560378	NA
emax	0.25	same	75	pooled	NA	homosced	MP-pooled (F + S + C)	S	0.264526500145359	NA
emax	0.5	same	75	pooled	NA	homosced	MP-pooled (F + S + C)	S	0.479974733204514	NA
emax	0.75	same	75	pooled	NA	homosced	MP-pooled (F + S + C)	S	0.656938263124254	NA
emax	0.25	only	75	pooled	NA	homosced	MP-pooled (F + S + C)	S	0.264812182531171	NA
emax	0.5	only	75	pooled	NA	homosced	MP-pooled (F + S + C)	S	0.480382171611857	NA
emax	0.75	only	75	pooled	NA	homosced	MP-pooled (F + S + C)	S	0.655567974655967	NA
emax	0.25	relative	75	pooled	NA	homosced	MP-pooled (F + S + C)	S	0.263489427845375	NA
emax	0.5	relative	75	pooled	NA	homosced	MP-pooled (F + S + C)	S	0.481260047789844	NA
emax	0.75	relative	75	pooled	NA	homosced	MP-pooled (F + S + C)	S	0.655210495101907	NA
emax	0.25	same	75	pooled	NA	homosced	MP-pooled (F + S + C)	C	0.654806757199133	NA
emax	0.5	same	75	pooled	NA	homosced	MP-pooled (F + S + C)	C	0.468532876656406	NA
emax	0.75	same	75	pooled	NA	homosced	MP-pooled (F + S + C)	C	0.265745704803586	NA
emax	0.25	only	75	pooled	NA	homosced	MP-pooled (F + S + C)	C	0.021868542409341	NA
emax	0.5	only	75	pooled	NA	homosced	MP-pooled (F + S + C)	C	0.0207476671913527	NA
emax	0.75	only	75	pooled	NA	homosced	MP-pooled (F + S + C)	C	0.0218793759041783	NA
emax	0.25	relative	75	pooled	NA	homosced	MP-pooled (F + S + C)	C	0.202903592458692	NA
emax	0.5	relative	75	pooled	NA	homosced	MP-pooled (F + S + C)	C	0.142667591712452	NA
emax	0.75	relative	75	pooled	NA	homosced	MP-pooled (F + S + C)	C	0.0911521112198286	NA
emax	0.25	same	75	marginal	mult.df	homosced	SP	global	0.88072	0.324124179689443
emax	0.5	same	75	marginal	mult.df	homosced	SP	global	0.87924	0.325854675661998
emax	0.75	same	75	marginal	mult.df	homosced	SP	global	0.8806	0.324265085869319
emax	0.25	only	75	marginal	mult.df	homosced	SP	global	0.17168	0.377109620755879
emax	0.5	only	75	marginal	mult.df	homosced	SP	global	0.3962	0.489116682812165
emax	0.75	only	75	marginal	mult.df	homosced	SP	global	0.6684	0.470797521246916
emax	0.25	relative	75	marginal	mult.df	homosced	SP	global	0.53932	0.498461509201108
emax	0.5	relative	75	marginal	mult.df	homosced	SP	global	0.6786	0.467023301806855
emax	0.75	relative	75	marginal	mult.df	homosced	SP	global	0.79036	0.407059821534787
const	0.25	same	10	pooled	normal	heterosced	SP	global	0.04792	0.213601260810756
const	0.25	same	20	pooled	normal	heterosced	SP	global	0.04896	0.215788741576663
const	0.25	same	40	pooled	normal	heterosced	SP	global	0.05	0.217949306206749
const	0.25	same	60	pooled	normal	heterosced	SP	global	0.04944	0.21678922090974
const	0.5	same	10	pooled	normal	heterosced	SP	global	0.05016	0.21827936282482
const	0.5	same	20	pooled	normal	heterosced	SP	global	0.04736	0.212411946823634
const	0.5	same	40	pooled	normal	heterosced	SP	global	0.05028	0.218526501260763
const	0.5	same	60	pooled	normal	heterosced	SP	global	0.05184	0.221708323215939
const	0.75	same	10	pooled	normal	heterosced	SP	global	0.0468	0.211214451356384
const	0.75	same	20	pooled	normal	heterosced	SP	global	0.04792	0.213601260810756
const	0.75	same	40	pooled	normal	heterosced	SP	global	0.04896	0.215788741576663
const	0.75	same	60	pooled	normal	heterosced	SP	global	0.0516	0.221222506937931
const	0.25	only	10	pooled	normal	heterosced	SP	global	0.04928	0.216456359883995
const	0.25	only	20	pooled	normal	heterosced	SP	global	0.05156	0.221141408471823
const	0.25	only	40	pooled	normal	heterosced	SP	global	0.04676	0.211128599226671
const	0.25	only	60	pooled	normal	heterosced	SP	global	0.04796	0.213685902358098
const	0.5	only	10	pooled	normal	heterosced	SP	global	0.0492	0.216289692887225
const	0.5	only	20	pooled	normal	heterosced	SP	global	0.05336	0.224754824173453
const	0.5	only	40	pooled	normal	heterosced	SP	global	0.04984	0.217618631359423
const	0.5	only	60	pooled	normal	heterosced	SP	global	0.04716	0.211985216251691
const	0.75	only	10	pooled	normal	heterosced	SP	global	0.04932	0.216539634193205
const	0.75	only	20	pooled	normal	heterosced	SP	global	0.05136	0.220735360474879
const	0.75	only	40	pooled	normal	heterosced	SP	global	0.04924	0.216373046130528
const	0.75	only	60	pooled	normal	heterosced	SP	global	0.0504	0.218773294691511
const	0.25	relative	10	pooled	normal	heterosced	SP	global	0.04776	0.213262283660438
const	0.25	relative	20	pooled	normal	heterosced	SP	global	0.04912	0.216122867748322
const	0.25	relative	40	pooled	normal	heterosced	SP	global	0.05128	0.220572681201249
const	0.25	relative	60	pooled	normal	heterosced	SP	global	0.05068	0.219347810881453
const	0.5	relative	10	pooled	normal	heterosced	SP	global	0.05004	0.218031878210496
const	0.5	relative	20	pooled	normal	heterosced	SP	global	0.0502	0.218361780709654
const	0.5	relative	40	pooled	normal	heterosced	SP	global	0.05148	0.220979100528794
const	0.5	relative	60	pooled	normal	heterosced	SP	global	0.04768	0.213092547822202
const	0.75	relative	10	pooled	normal	heterosced	SP	global	0.04828	0.214361562867939
const	0.75	relative	20	pooled	normal	heterosced	SP	global	0.04948	0.21687233789591
const	0.75	relative	40	pooled	normal	heterosced	SP	global	0.05056	0.219101817939206
const	0.75	relative	60	pooled	normal	heterosced	SP	global	0.05192	0.221869967889541
const	0.25	same	10	marginal	normal	heterosced	SP	global	0.04984	0.217618631359423
const	0.25	same	20	marginal	normal	heterosced	SP	global	0.04968	0.217287335460321
const	0.25	same	40	marginal	normal	heterosced	SP	global	0.04908	0.216039395761099
const	0.25	same	60	marginal	normal	heterosced	SP	global	0.0508	0.219593462679457
const	0.5	same	10	marginal	normal	heterosced	SP	global	0.05172	0.221465580802388
const	0.5	same	20	marginal	normal	heterosced	SP	global	0.04988	0.21770135818422
const	0.5	same	40	marginal	normal	heterosced	SP	global	0.04812	0.214024059049244
const	0.5	same	60	marginal	normal	heterosced	SP	global	0.0504	0.218773294691511
const	0.75	same	10	marginal	normal	heterosced	SP	global	0.04932	0.216539634193205
const	0.75	same	20	marginal	normal	heterosced	SP	global	0.05024	0.218444160173818
const	0.75	same	40	marginal	normal	heterosced	SP	global	0.05192	0.221869967889541
const	0.75	same	60	marginal	normal	heterosced	SP	global	0.05	0.217949306206749
const	0.25	only	10	marginal	normal	heterosced	SP	global	0.05096	0.219920469716941
const	0.25	only	20	marginal	normal	heterosced	SP	global	0.04996	0.217866695563781
const	0.25	only	40	marginal	normal	heterosced	SP	global	0.0508	0.219593462679457
const	0.25	only	60	marginal	normal	heterosced	SP	global	0.0486	0.215034624178489
const	0.5	only	10	marginal	normal	heterosced	SP	global	0.04816	0.214108496090006
const	0.5	only	20	marginal	normal	heterosced	SP	global	0.052	0.222031466055775
const	0.5	only	40	marginal	normal	heterosced	SP	global	0.048	0.213770502907011
const	0.5	only	60	marginal	normal	heterosced	SP	global	0.0492	0.216289692887225
const	0.75	only	10	marginal	normal	heterosced	SP	global	0.04724	0.212156034105354
const	0.75	only	20	marginal	normal	heterosced	SP	global	0.051	0.220002127347536
const	0.75	only	40	marginal	normal	heterosced	SP	global	0.04844	0.214698416893112
const	0.75	only	60	marginal	normal	heterosced	SP	global	0.05388	0.225785262493792
const	0.25	relative	10	marginal	normal	heterosced	SP	global	0.05196	0.221950735266084
const	0.25	relative	20	marginal	normal	heterosced	SP	global	0.05156	0.221141408471823
const	0.25	relative	40	marginal	normal	heterosced	SP	global	0.05288	0.223798366902802
const	0.25	relative	60	marginal	normal	heterosced	SP	global	0.05148	0.220979100528794
const	0.5	relative	10	marginal	normal	heterosced	SP	global	0.04952	0.21695541566436
const	0.5	relative	20	marginal	normal	heterosced	SP	global	0.04952	0.21695541566436
const	0.5	relative	40	marginal	normal	heterosced	SP	global	0.05056	0.219101817939206
const	0.5	relative	60	marginal	normal	heterosced	SP	global	0.05032	0.218608804013854
const	0.75	relative	10	marginal	normal	heterosced	SP	global	0.04772	0.213177436387568
const	0.75	relative	20	marginal	normal	heterosced	SP	global	0.0502	0.218361780709654
const	0.75	relative	40	marginal	normal	heterosced	SP	global	0.04844	0.214698416893112
const	0.75	relative	60	marginal	normal	heterosced	SP	global	0.04864	0.215118575302222
const	0.25	same	10	marginal	min.df	heterosced	SP	global	0.05228	0.222595560493335
const	0.25	same	20	marginal	min.df	heterosced	SP	global	0.04868	0.215202486241222
const	0.25	same	40	marginal	min.df	heterosced	SP	global	0.04992	0.217784046237625
const	0.25	same	60	marginal	min.df	heterosced	SP	global	0.05036	0.218691068476372
const	0.5	same	10	marginal	min.df	heterosced	SP	global	0.04928	0.216456359883995
const	0.5	same	20	marginal	min.df	heterosced	SP	global	0.05056	0.219101817939206
const	0.5	same	40	marginal	min.df	heterosced	SP	global	0.05004	0.218031878210496
const	0.5	same	60	marginal	min.df	heterosced	SP	global	0.04964	0.217204414113296
const	0.75	same	10	marginal	min.df	heterosced	SP	global	0.05008	0.218114411618908
const	0.75	same	20	marginal	min.df	heterosced	SP	global	0.05084	0.219675271000146
const	0.75	same	40	marginal	min.df	heterosced	SP	global	0.04948	0.21687233789591
const	0.75	same	60	marginal	min.df	heterosced	SP	global	0.04844	0.214698416893112
const	0.25	only	10	marginal	min.df	heterosced	SP	global	0.04948	0.21687233789591
const	0.25	only	20	marginal	min.df	heterosced	SP	global	0.0488	0.215453978419227
const	0.25	only	40	marginal	min.df	heterosced	SP	global	0.05012	0.218196906475779
const	0.25	only	60	marginal	min.df	heterosced	SP	global	0.04928	0.216456359883995
const	0.5	only	10	marginal	min.df	heterosced	SP	global	0.04848	0.214782529227576
const	0.5	only	20	marginal	min.df	heterosced	SP	global	0.05236	0.222756403312247
const	0.5	only	40	marginal	min.df	heterosced	SP	global	0.04864	0.215118575302222
const	0.5	only	60	marginal	min.df	heterosced	SP	global	0.0498	0.217535865719
const	0.75	only	10	marginal	min.df	heterosced	SP	global	0.0514	0.220816644299328
const	0.75	only	20	marginal	min.df	heterosced	SP	global	0.04928	0.216456359883995
const	0.75	only	40	marginal	min.df	heterosced	SP	global	0.04796	0.213685902358098
const	0.75	only	60	marginal	min.df	heterosced	SP	global	0.04736	0.212411946823634
const	0.25	relative	10	marginal	min.df	heterosced	SP	global	0.05056	0.219101817939206
const	0.25	relative	20	marginal	min.df	heterosced	SP	global	0.05016	0.21827936282482
const	0.25	relative	40	marginal	min.df	heterosced	SP	global	0.0498	0.217535865719
const	0.25	relative	60	marginal	min.df	heterosced	SP	global	0.05028	0.218526501260763
const	0.5	relative	10	marginal	min.df	heterosced	SP	global	0.04764	0.213007617914974
const	0.5	relative	20	marginal	min.df	heterosced	SP	global	0.05004	0.218031878210496
const	0.5	relative	40	marginal	min.df	heterosced	SP	global	0.04936	0.216622869103649
const	0.5	relative	60	marginal	min.df	heterosced	SP	global	0.04864	0.215118575302222
const	0.75	relative	10	marginal	min.df	heterosced	SP	global	0.05036	0.218691068476372
const	0.75	relative	20	marginal	min.df	heterosced	SP	global	0.04884	0.215537729088219
const	0.75	relative	40	marginal	min.df	heterosced	SP	global	0.04956	0.217038454260127
const	0.75	relative	60	marginal	min.df	heterosced	SP	global	0.05272	0.223478409033115
const	0.25	same	10	marginal	mult.df	heterosced	SP	global	0.05148	0.220979100528794
const	0.25	same	20	marginal	mult.df	heterosced	SP	global	0.05284	0.22371843106337
const	0.25	same	40	marginal	mult.df	heterosced	SP	global	0.05284	0.22371843106337
const	0.25	same	60	marginal	mult.df	heterosced	SP	global	0.05108	0.22016532994752
const	0.5	same	10	marginal	mult.df	heterosced	SP	global	0.04916	0.216206300108411
const	0.5	same	20	marginal	mult.df	heterosced	SP	global	0.05016	0.21827936282482
const	0.5	same	40	marginal	mult.df	heterosced	SP	global	0.05024	0.218444160173818
const	0.5	same	60	marginal	mult.df	heterosced	SP	global	0.05156	0.221141408471823
const	0.75	same	10	marginal	mult.df	heterosced	SP	global	0.04772	0.213177436387568
const	0.75	same	20	marginal	mult.df	heterosced	SP	global	0.05148	0.220979100528794
const	0.75	same	40	marginal	mult.df	heterosced	SP	global	0.05108	0.22016532994752
const	0.75	same	60	marginal	mult.df	heterosced	SP	global	0.05128	0.220572681201249
const	0.25	only	10	marginal	mult.df	heterosced	SP	global	0.05036	0.218691068476372
const	0.25	only	20	marginal	mult.df	heterosced	SP	global	0.04964	0.217204414113296
const	0.25	only	40	marginal	mult.df	heterosced	SP	global	0.049	0.21587233272136
const	0.25	only	60	marginal	mult.df	heterosced	SP	global	0.04936	0.216622869103649
const	0.5	only	10	marginal	mult.df	heterosced	SP	global	0.04776	0.213262283660438
const	0.5	only	20	marginal	mult.df	heterosced	SP	global	0.0462	0.209922182469856
const	0.5	only	40	marginal	mult.df	heterosced	SP	global	0.04828	0.214361562867939
const	0.5	only	60	marginal	mult.df	heterosced	SP	global	0.0518	0.221627445838709
const	0.75	only	10	marginal	mult.df	heterosced	SP	global	0.04976	0.21745306121863
const	0.75	only	20	marginal	mult.df	heterosced	SP	global	0.0498	0.217535865719
const	0.75	only	40	marginal	mult.df	heterosced	SP	global	0.052	0.222031466055775
const	0.75	only	60	marginal	mult.df	heterosced	SP	global	0.05136	0.220735360474879
const	0.25	relative	10	marginal	mult.df	heterosced	SP	global	0.0482	0.21419289237462
const	0.25	relative	20	marginal	mult.df	heterosced	SP	global	0.0472	0.212070646149717
const	0.25	relative	40	marginal	mult.df	heterosced	SP	global	0.05056	0.219101817939206
const	0.25	relative	60	marginal	mult.df	heterosced	SP	global	0.05056	0.219101817939206
const	0.5	relative	10	marginal	mult.df	heterosced	SP	global	0.0484	0.214614264137533
const	0.5	relative	20	marginal	mult.df	heterosced	SP	global	0.04768	0.213092547822202
const	0.5	relative	40	marginal	mult.df	heterosced	SP	global	0.05116	0.220328382610701
const	0.5	relative	60	marginal	mult.df	heterosced	SP	global	0.04924	0.216373046130528
const	0.75	relative	10	marginal	mult.df	heterosced	SP	global	0.04756	0.212837633876943
const	0.75	relative	20	marginal	mult.df	heterosced	SP	global	0.05132	0.220654039455898
const	0.75	relative	40	marginal	mult.df	heterosced	SP	global	0.0488	0.215453978419227
const	0.75	relative	60	marginal	mult.df	heterosced	SP	global	0.05016	0.21827936282482
emax	0.25	same	10	pooled	normal	heterosced	SP	global	0.20904	0.406631150252528
emax	0.25	same	20	pooled	normal	heterosced	SP	global	0.326	0.468756641885288
emax	0.25	same	40	pooled	normal	heterosced	SP	global	0.53044	0.499082527979882
emax	0.25	same	60	pooled	normal	heterosced	SP	global	0.68052	0.466284490894838
emax	0.5	same	10	pooled	normal	heterosced	SP	global	0.24508	0.430143225597918
emax	0.5	same	20	pooled	normal	heterosced	SP	global	0.39336	0.488505328423586
emax	0.5	same	40	pooled	normal	heterosced	SP	global	0.62116	0.485107892727694
emax	0.5	same	60	pooled	normal	heterosced	SP	global	0.77436	0.41801145886589
emax	0.75	same	10	pooled	normal	heterosced	SP	global	0.3146	0.464365659172399
emax	0.75	same	20	pooled	normal	heterosced	SP	global	0.48084	0.499642752489421
emax	0.75	same	40	pooled	normal	heterosced	SP	global	0.74796	0.434192790514966
emax	0.75	same	60	pooled	normal	heterosced	SP	global	0.88468	0.319414117745513
emax	0.25	only	10	pooled	normal	heterosced	SP	global	0.06912	0.253663161298554
emax	0.25	only	20	pooled	normal	heterosced	SP	global	0.08868	0.28428698592024
emax	0.25	only	40	pooled	normal	heterosced	SP	global	0.11108	0.314237463405203
emax	0.25	only	60	pooled	normal	heterosced	SP	global	0.129	0.335206644534057
emax	0.5	only	10	pooled	normal	heterosced	SP	global	0.12108	0.326226747149314
emax	0.5	only	20	pooled	normal	heterosced	SP	global	0.1664	0.372446759502008
emax	0.5	only	40	pooled	normal	heterosced	SP	global	0.24404	0.429525154181129
emax	0.5	only	60	pooled	normal	heterosced	SP	global	0.31436	0.464269762375809
emax	0.75	only	10	pooled	normal	heterosced	SP	global	0.23328	0.422927412570824
emax	0.75	only	20	pooled	normal	heterosced	SP	global	0.3242	0.468084526688252
emax	0.75	only	40	pooled	normal	heterosced	SP	global	0.51988	0.499614621674354
emax	0.75	only	60	pooled	normal	heterosced	SP	global	0.677	0.467632063902688
emax	0.25	relative	10	pooled	normal	heterosced	SP	global	0.12484	0.330544013368554
emax	0.25	relative	20	pooled	normal	heterosced	SP	global	0.18196	0.385819274609896
emax	0.25	relative	40	pooled	normal	heterosced	SP	global	0.2822	0.450079173979994
emax	0.25	relative	60	pooled	normal	heterosced	SP	global	0.36552	0.481585305606663
emax	0.5	relative	10	pooled	normal	heterosced	SP	global	0.17456	0.379597905925214
emax	0.5	relative	20	pooled	normal	heterosced	SP	global	0.26612	0.441936599432901
emax	0.5	relative	40	pooled	normal	heterosced	SP	global	0.4262	0.494533459468317
emax	0.5	relative	60	pooled	normal	heterosced	SP	global	0.5506	0.497442999731144
emax	0.75	relative	10	pooled	normal	heterosced	SP	global	0.27724	0.44764494617935
emax	0.75	relative	20	pooled	normal	heterosced	SP	global	0.40924	0.491703460727837
emax	0.75	relative	40	pooled	normal	heterosced	SP	global	0.64356	0.478956889905653
emax	0.75	relative	60	pooled	normal	heterosced	SP	global	0.78896	0.408054872230623
emax	0.25	same	10	marginal	normal	heterosced	SP	global	0.20416	0.403094522175323
emax	0.25	same	20	marginal	normal	heterosced	SP	global	0.32528	0.468488741452807
emax	0.25	same	40	marginal	normal	heterosced	SP	global	0.52788	0.499232085213878
emax	0.25	same	60	marginal	normal	heterosced	SP	global	0.6864	0.463965139365041
emax	0.5	same	10	marginal	normal	heterosced	SP	global	0.24544	0.430356380996711
emax	0.5	same	20	marginal	normal	heterosced	SP	global	0.39332	0.488496594416901
emax	0.5	same	40	marginal	normal	heterosced	SP	global	0.61908	0.48562267942866
emax	0.5	same	60	marginal	normal	heterosced	SP	global	0.779	0.414928772966476
emax	0.75	same	10	marginal	normal	heterosced	SP	global	0.31848	0.465896095676792
emax	0.75	same	20	marginal	normal	heterosced	SP	global	0.48568	0.499804891729955
emax	0.75	same	40	marginal	normal	heterosced	SP	global	0.74712	0.434671442782393
emax	0.75	same	60	marginal	normal	heterosced	SP	global	0.88172	0.322945836574083
emax	0.25	only	10	marginal	normal	heterosced	SP	global	0.06816	0.252025306408311
emax	0.25	only	20	marginal	normal	heterosced	SP	global	0.087	0.281840695015987
emax	0.25	only	40	marginal	normal	heterosced	SP	global	0.10872	0.311293812584687
emax	0.25	only	60	marginal	normal	heterosced	SP	global	0.13064	0.337012957479887
emax	0.5	only	10	marginal	normal	heterosced	SP	global	0.11784	0.322425018749645
emax	0.5	only	20	marginal	normal	heterosced	SP	global	0.16688	0.372876155130739
emax	0.5	only	40	marginal	normal	heterosced	SP	global	0.24156	0.428037492567884
emax	0.5	only	60	marginal	normal	heterosced	SP	global	0.31744	0.465489541902441
emax	0.75	only	10	marginal	normal	heterosced	SP	global	0.23732	0.425448537261928
emax	0.75	only	20	marginal	normal	heterosced	SP	global	0.32372	0.467903963399284
emax	0.75	only	40	marginal	normal	heterosced	SP	global	0.5218	0.499534524722422
emax	0.75	only	60	marginal	normal	heterosced	SP	global	0.67284	0.469185613383011
emax	0.25	relative	10	marginal	normal	heterosced	SP	global	0.12108	0.326226747149314
emax	0.25	relative	20	marginal	normal	heterosced	SP	global	0.18416	0.387622373508261
emax	0.25	relative	40	marginal	normal	heterosced	SP	global	0.28636	0.452068717171407
emax	0.25	relative	60	marginal	normal	heterosced	SP	global	0.36304	0.480885858024893
emax	0.5	relative	10	marginal	normal	heterosced	SP	global	0.17476	0.37976928705262
emax	0.5	relative	20	marginal	normal	heterosced	SP	global	0.26288	0.440206607031602
emax	0.5	relative	40	marginal	normal	heterosced	SP	global	0.42064	0.493671691379559
emax	0.5	relative	60	marginal	normal	heterosced	SP	global	0.55724	0.496722711115638
emax	0.75	relative	10	marginal	normal	heterosced	SP	global	0.27564	0.446845137853249
emax	0.75	relative	20	marginal	normal	heterosced	SP	global	0.40328	0.490565864889427
emax	0.75	relative	40	marginal	normal	heterosced	SP	global	0.6422	0.479362442765452
emax	0.75	relative	60	marginal	normal	heterosced	SP	global	0.79324	0.404989954288403
emax	0.25	same	10	marginal	min.df	heterosced	SP	global	0.20536	0.403972521530767
emax	0.25	same	20	marginal	min.df	heterosced	SP	global	0.32212	0.467298020857795
emax	0.25	same	40	marginal	min.df	heterosced	SP	global	0.5282	0.499214110967572
emax	0.25	same	60	marginal	min.df	heterosced	SP	global	0.68356	0.465096096495293
emax	0.5	same	10	marginal	min.df	heterosced	SP	global	0.24648	0.430969881780108
emax	0.5	same	20	marginal	min.df	heterosced	SP	global	0.38848	0.487414395059995
emax	0.5	same	40	marginal	min.df	heterosced	SP	global	0.61636	0.486281615108332
emax	0.5	same	60	marginal	min.df	heterosced	SP	global	0.77392	0.418299931380946
emax	0.75	same	10	marginal	min.df	heterosced	SP	global	0.31444	0.464301743960086
emax	0.75	same	20	marginal	min.df	heterosced	SP	global	0.48592	0.499811710616951
emax	0.75	same	40	marginal	min.df	heterosced	SP	global	0.7448	0.435982296914139
emax	0.75	same	60	marginal	min.df	heterosced	SP	global	0.8852	0.318786801798632
emax	0.25	only	10	marginal	min.df	heterosced	SP	global	0.06888	0.253255031785047
emax	0.25	only	20	marginal	min.df	heterosced	SP	global	0.086	0.280369656499721
emax	0.25	only	40	marginal	min.df	heterosced	SP	global	0.11096	0.314088879893859
emax	0.25	only	60	marginal	min.df	heterosced	SP	global	0.12632	0.332216303493511
emax	0.5	only	10	marginal	min.df	heterosced	SP	global	0.1166	0.320949466960788
emax	0.5	only	20	marginal	min.df	heterosced	SP	global	0.16232	0.368751483666532
emax	0.5	only	40	marginal	min.df	heterosced	SP	global	0.24656	0.4310169340338
emax	0.5	only	60	marginal	min.df	heterosced	SP	global	0.31504	0.464541096499775
emax	0.75	only	10	marginal	min.df	heterosced	SP	global	0.23476	0.423857203073327
emax	0.75	only	20	marginal	min.df	heterosced	SP	global	0.32652	0.468949342828674
emax	0.75	only	40	marginal	min.df	heterosced	SP	global	0.5152	0.499778902273842
emax	0.75	only	60	marginal	min.df	heterosced	SP	global	0.66836	0.470811827539494
emax	0.25	relative	10	marginal	min.df	heterosced	SP	global	0.1258	0.331630455703884
emax	0.25	relative	20	marginal	min.df	heterosced	SP	global	0.18388	0.387394048180845
emax	0.25	relative	40	marginal	min.df	heterosced	SP	global	0.281	0.449496475940886
emax	0.25	relative	60	marginal	min.df	heterosced	SP	global	0.36724	0.482062317302556
emax	0.5	relative	10	marginal	min.df	heterosced	SP	global	0.17376	0.37891055056334
emax	0.5	relative	20	marginal	min.df	heterosced	SP	global	0.25948	0.438358090962898
emax	0.5	relative	40	marginal	min.df	heterosced	SP	global	0.41984	0.493542417391566
emax	0.5	relative	60	marginal	min.df	heterosced	SP	global	0.55844	0.496582953981716
emax	0.75	relative	10	marginal	min.df	heterosced	SP	global	0.2826	0.450272528380305
emax	0.75	relative	20	marginal	min.df	heterosced	SP	global	0.40172	0.490255704328083
emax	0.75	relative	40	marginal	min.df	heterosced	SP	global	0.6418	0.479480923581161
emax	0.75	relative	60	marginal	min.df	heterosced	SP	global	0.79252	0.40551032927052
emax	0.25	same	10	marginal	mult.df	heterosced	SP	global	0.20084	0.400636636852637
emax	0.25	same	20	marginal	mult.df	heterosced	SP	global	0.32616	0.468816004353347
emax	0.25	same	40	marginal	mult.df	heterosced	SP	global	0.52436	0.499416226270916
emax	0.25	same	60	marginal	mult.df	heterosced	SP	global	0.68228	0.465599262141722
emax	0.5	same	10	marginal	mult.df	heterosced	SP	global	0.2436	0.429262635989235
emax	0.5	same	20	marginal	mult.df	heterosced	SP	global	0.38864	0.487450976753755
emax	0.5	same	40	marginal	mult.df	heterosced	SP	global	0.61716	0.486089483242981
emax	0.5	same	60	marginal	mult.df	heterosced	SP	global	0.77296	0.418927032303164
emax	0.75	same	10	marginal	mult.df	heterosced	SP	global	0.3156	0.464763682112973
emax	0.75	same	20	marginal	mult.df	heterosced	SP	global	0.48656	0.499829330446286
emax	0.75	same	40	marginal	mult.df	heterosced	SP	global	0.74556	0.435554674771134
emax	0.75	same	60	marginal	mult.df	heterosced	SP	global	0.88472	0.319365936480482
emax	0.25	only	10	marginal	mult.df	heterosced	SP	global	0.06976	0.254747204588254
emax	0.25	only	20	marginal	mult.df	heterosced	SP	global	0.08912	0.284922573403571
emax	0.25	only	40	marginal	mult.df	heterosced	SP	global	0.10968	0.312496726011891
emax	0.25	only	60	marginal	mult.df	heterosced	SP	global	0.12764	0.333695196997769
emax	0.5	only	10	marginal	mult.df	heterosced	SP	global	0.12256	0.327938024836897
emax	0.5	only	20	marginal	mult.df	heterosced	SP	global	0.16172	0.368201119610709
emax	0.5	only	40	marginal	mult.df	heterosced	SP	global	0.23804	0.425892256056095
emax	0.5	only	60	marginal	mult.df	heterosced	SP	global	0.31912	0.466144953040028
emax	0.75	only	10	marginal	mult.df	heterosced	SP	global	0.23884	0.426383309369704
emax	0.75	only	20	marginal	mult.df	heterosced	SP	global	0.32624	0.46884566229219
emax	0.75	only	40	marginal	mult.df	heterosced	SP	global	0.5222	0.499516907307077
emax	0.75	only	60	marginal	mult.df	heterosced	SP	global	0.66824	0.470854723419892
emax	0.25	relative	10	marginal	mult.df	heterosced	SP	global	0.12384	0.329405517136233
emax	0.25	relative	20	marginal	mult.df	heterosced	SP	global	0.1872	0.390079795028991
emax	0.25	relative	40	marginal	mult.df	heterosced	SP	global	0.27636	0.447205937042438
emax	0.25	relative	60	marginal	mult.df	heterosced	SP	global	0.3676	0.482161320702488
emax	0.5	relative	10	marginal	mult.df	heterosced	SP	global	0.17328	0.378496726525976
emax	0.5	relative	20	marginal	mult.df	heterosced	SP	global	0.26836	0.443114843387781
emax	0.5	relative	40	marginal	mult.df	heterosced	SP	global	0.41872	0.493359197473716
emax	0.5	relative	60	marginal	mult.df	heterosced	SP	global	0.55792	0.496643876238892
emax	0.75	relative	10	marginal	mult.df	heterosced	SP	global	0.27164	0.444814146340909
emax	0.75	relative	20	marginal	mult.df	heterosced	SP	global	0.40764	0.491405422814587
emax	0.75	relative	40	marginal	mult.df	heterosced	SP	global	0.63964	0.480114455932783
emax	0.75	relative	60	marginal	mult.df	heterosced	SP	global	0.79556	0.403299879037544
emax	0.25	same	75	marginal	mult.df	homosced	MP(F + S)	global	0.83052	0.375182835543423
emax	0.5	same	75	marginal	mult.df	homosced	MP(F + S)	global	0.84628	0.360687351337161
emax	0.75	same	75	marginal	mult.df	homosced	MP(F + S)	global	0.8638	0.343007676547693
emax	0.25	only	75	marginal	mult.df	homosced	MP(F + S)	global	0.33744	0.472845841398218
emax	0.5	only	75	marginal	mult.df	homosced	MP(F + S)	global	0.58296	0.493079469755677
emax	0.75	only	75	marginal	mult.df	homosced	MP(F + S)	global	0.75908	0.427650405114692
emax	0.25	relative	75	marginal	mult.df	homosced	MP(F + S)	global	0.52968	0.499128302906688
emax	0.5	relative	75	marginal	mult.df	homosced	MP(F + S)	global	0.69548	0.460213039191262
emax	0.75	relative	75	marginal	mult.df	homosced	MP(F + S)	global	0.80088	0.399346472006688
const	0.25	same	10	pooled	normal	heterosced	MP(F + S)	global	0.02352	0.151551074919092
const	0.25	same	20	pooled	normal	heterosced	MP(F + S)	global	0.0258	0.158541368149189
const	0.25	same	40	pooled	normal	heterosced	MP(F + S)	global	0.02728	0.162901390646375
const	0.25	same	60	pooled	normal	heterosced	MP(F + S)	global	0.02784	0.164517528065193
const	0.5	same	10	pooled	normal	heterosced	MP(F + S)	global	0.03452	0.182564242906741
const	0.5	same	20	pooled	normal	heterosced	MP(F + S)	global	0.02932	0.168705293512214
const	0.5	same	40	pooled	normal	heterosced	MP(F + S)	global	0.03176	0.175364000015112
const	0.5	same	60	pooled	normal	heterosced	MP(F + S)	global	0.03308	0.17884907905752
const	0.75	same	10	pooled	normal	heterosced	MP(F + S)	global	0.05704	0.231923672667535
const	0.75	same	20	pooled	normal	heterosced	MP(F + S)	global	0.0438	0.204653940419952
const	0.75	same	40	pooled	normal	heterosced	MP(F + S)	global	0.04032	0.196712596022261
const	0.75	same	60	pooled	normal	heterosced	MP(F + S)	global	0.04064	0.197458729860191
const	0.25	only	10	pooled	normal	heterosced	MP(F + S)	global	0.023	0.149906300321084
const	0.25	only	20	pooled	normal	heterosced	MP(F + S)	global	0.02648	0.160561018910668
const	0.25	only	40	pooled	normal	heterosced	MP(F + S)	global	0.02524	0.156856388320853
const	0.25	only	60	pooled	normal	heterosced	MP(F + S)	global	0.0272	0.162669045760827
const	0.5	only	10	pooled	normal	heterosced	MP(F + S)	global	0.03132	0.174184589475787
const	0.5	only	20	pooled	normal	heterosced	MP(F + S)	global	0.03372	0.18051112145959
const	0.5	only	40	pooled	normal	heterosced	MP(F + S)	global	0.03064	0.172343779972298
const	0.5	only	60	pooled	normal	heterosced	MP(F + S)	global	0.02952	0.169262268650233
const	0.75	only	10	pooled	normal	heterosced	MP(F + S)	global	0.05972	0.236972082386751
const	0.75	only	20	pooled	normal	heterosced	MP(F + S)	global	0.04436	0.205897756557584
const	0.75	only	40	pooled	normal	heterosced	MP(F + S)	global	0.04052	0.197179321399054
const	0.75	only	60	pooled	normal	heterosced	MP(F + S)	global	0.04092	0.198108867759471
const	0.25	relative	10	pooled	normal	heterosced	MP(F + S)	global	0.02304	0.150033525594622
const	0.25	relative	20	pooled	normal	heterosced	MP(F + S)	global	0.0254	0.15733985583192
const	0.25	relative	40	pooled	normal	heterosced	MP(F + S)	global	0.02796	0.164861534546488
const	0.25	relative	60	pooled	normal	heterosced	MP(F + S)	global	0.02864	0.166795872954127
const	0.5	relative	10	pooled	normal	heterosced	MP(F + S)	global	0.03352	0.179993626298878
const	0.5	relative	20	pooled	normal	heterosced	MP(F + S)	global	0.0324	0.177063531139991
const	0.5	relative	40	pooled	normal	heterosced	MP(F + S)	global	0.033	0.178640075266049
const	0.5	relative	60	pooled	normal	heterosced	MP(F + S)	global	0.03004	0.170700802430914
const	0.75	relative	10	pooled	normal	heterosced	MP(F + S)	global	0.05772	0.233217875007661
const	0.75	relative	20	pooled	normal	heterosced	MP(F + S)	global	0.04444	0.206074707500467
const	0.75	relative	40	pooled	normal	heterosced	MP(F + S)	global	0.04064	0.197458729860191
const	0.75	relative	60	pooled	normal	heterosced	MP(F + S)	global	0.04056	0.197272509635079
const	0.25	same	10	marginal	normal	heterosced	MP(F + S)	global	0.09752	0.296670473985541
const	0.25	same	20	marginal	normal	heterosced	MP(F + S)	global	0.06532	0.247094596925131
const	0.25	same	40	marginal	normal	heterosced	MP(F + S)	global	0.05752	0.232838180169674
const	0.25	same	60	marginal	normal	heterosced	MP(F + S)	global	0.05408	0.226180016570863
const	0.5	same	10	marginal	normal	heterosced	MP(F + S)	global	0.06868	0.2529142467807
const	0.5	same	20	marginal	normal	heterosced	MP(F + S)	global	0.05852	0.234728808424829
const	0.5	same	40	marginal	normal	heterosced	MP(F + S)	global	0.05352	0.225072512549703
const	0.5	same	60	marginal	normal	heterosced	MP(F + S)	global	0.05156	0.221141408471823
const	0.75	same	10	marginal	normal	heterosced	MP(F + S)	global	0.06732	0.250580384749423
const	0.75	same	20	marginal	normal	heterosced	MP(F + S)	global	0.0558	0.229539686195441
const	0.75	same	40	marginal	normal	heterosced	MP(F + S)	global	0.05328	0.22459576872767
const	0.75	same	60	marginal	normal	heterosced	MP(F + S)	global	0.05156	0.221141408471823
const	0.25	only	10	marginal	normal	heterosced	MP(F + S)	global	0.09796	0.297266501804229
const	0.25	only	20	marginal	normal	heterosced	MP(F + S)	global	0.0628	0.242607737594195
const	0.25	only	40	marginal	normal	heterosced	MP(F + S)	global	0.05368	0.22538963955689
const	0.25	only	60	marginal	normal	heterosced	MP(F + S)	global	0.05508	0.228140911567876
const	0.5	only	10	marginal	normal	heterosced	MP(F + S)	global	0.0662	0.248636346500893
const	0.5	only	20	marginal	normal	heterosced	MP(F + S)	global	0.05992	0.237343310151929
const	0.5	only	40	marginal	normal	heterosced	MP(F + S)	global	0.05404	0.226101135045649
const	0.5	only	60	marginal	normal	heterosced	MP(F + S)	global	0.05464	0.227280744150195
const	0.75	only	10	marginal	normal	heterosced	MP(F + S)	global	0.06636	0.248915304377112
const	0.75	only	20	marginal	normal	heterosced	MP(F + S)	global	0.05776	0.233293719243313
const	0.75	only	40	marginal	normal	heterosced	MP(F + S)	global	0.05112	0.220246875000391
const	0.75	only	60	marginal	normal	heterosced	MP(F + S)	global	0.05448	0.226966936269595
const	0.25	relative	10	marginal	normal	heterosced	MP(F + S)	global	0.0974	0.296507599683831
const	0.25	relative	20	marginal	normal	heterosced	MP(F + S)	global	0.06296	0.242895859034141
const	0.25	relative	40	marginal	normal	heterosced	MP(F + S)	global	0.05796	0.233672468452962
const	0.25	relative	60	marginal	normal	heterosced	MP(F + S)	global	0.054	0.226022218911632
const	0.5	relative	10	marginal	normal	heterosced	MP(F + S)	global	0.06592	0.248147167383928
const	0.5	relative	20	marginal	normal	heterosced	MP(F + S)	global	0.05952	0.236600103094549
const	0.5	relative	40	marginal	normal	heterosced	MP(F + S)	global	0.05284	0.22371843106337
const	0.5	relative	60	marginal	normal	heterosced	MP(F + S)	global	0.0508	0.219593462679457
const	0.75	relative	10	marginal	normal	heterosced	MP(F + S)	global	0.06548	0.24737586259111
const	0.75	relative	20	marginal	normal	heterosced	MP(F + S)	global	0.05792	0.233596781438127
const	0.75	relative	40	marginal	normal	heterosced	MP(F + S)	global	0.05224	0.222515084698806
const	0.75	relative	60	marginal	normal	heterosced	MP(F + S)	global	0.05148	0.220979100528794
const	0.25	same	10	marginal	min.df	heterosced	MP(F + S)	global	0.03172	0.175257154498206
const	0.25	same	20	marginal	min.df	heterosced	MP(F + S)	global	0.04356	0.204118085841796
const	0.25	same	40	marginal	min.df	heterosced	MP(F + S)	global	0.04896	0.215788741576663
const	0.25	same	60	marginal	min.df	heterosced	MP(F + S)	global	0.0484	0.214614264137533
const	0.5	same	10	marginal	min.df	heterosced	MP(F + S)	global	0.04684	0.211300261031577
const	0.5	same	20	marginal	min.df	heterosced	MP(F + S)	global	0.05088	0.219757041585231
const	0.5	same	40	marginal	min.df	heterosced	MP(F + S)	global	0.04896	0.215788741576663
const	0.5	same	60	marginal	min.df	heterosced	MP(F + S)	global	0.05112	0.220246875000391
const	0.75	same	10	marginal	min.df	heterosced	MP(F + S)	global	0.01576	0.124548154902895
const	0.75	same	20	marginal	min.df	heterosced	MP(F + S)	global	0.04128	0.198941058360983
const	0.75	same	40	marginal	min.df	heterosced	MP(F + S)	global	0.04508	0.207483771848844
const	0.75	same	60	marginal	min.df	heterosced	MP(F + S)	global	0.04652	0.210612591994297
const	0.25	only	10	marginal	min.df	heterosced	MP(F + S)	global	0.03056	0.172125743254342
const	0.25	only	20	marginal	min.df	heterosced	MP(F + S)	global	0.043	0.202861149818895
const	0.25	only	40	marginal	min.df	heterosced	MP(F + S)	global	0.04884	0.215537729088219
const	0.25	only	60	marginal	min.df	heterosced	MP(F + S)	global	0.04632	0.210181408904275
const	0.5	only	10	marginal	min.df	heterosced	MP(F + S)	global	0.04812	0.214024059049244
const	0.5	only	20	marginal	min.df	heterosced	MP(F + S)	global	0.05148	0.220979100528794
const	0.5	only	40	marginal	min.df	heterosced	MP(F + S)	global	0.04928	0.216456359883995
const	0.5	only	60	marginal	min.df	heterosced	MP(F + S)	global	0.04936	0.216622869103649
const	0.75	only	10	marginal	min.df	heterosced	MP(F + S)	global	0.01668	0.128071986387921
const	0.75	only	20	marginal	min.df	heterosced	MP(F + S)	global	0.03932	0.194359071354914
const	0.75	only	40	marginal	min.df	heterosced	MP(F + S)	global	0.04564	0.208707289641042
const	0.75	only	60	marginal	min.df	heterosced	MP(F + S)	global	0.04544	0.208271316982582
const	0.25	relative	10	marginal	min.df	heterosced	MP(F + S)	global	0.03096	0.173212812768399
const	0.25	relative	20	marginal	min.df	heterosced	MP(F + S)	global	0.04256	0.201866977019661
const	0.25	relative	40	marginal	min.df	heterosced	MP(F + S)	global	0.04648	0.210526441226033
const	0.25	relative	60	marginal	min.df	heterosced	MP(F + S)	global	0.0466	0.210784765124732
const	0.5	relative	10	marginal	min.df	heterosced	MP(F + S)	global	0.04652	0.210612591994297
const	0.5	relative	20	marginal	min.df	heterosced	MP(F + S)	global	0.0478	0.21334708969008
const	0.5	relative	40	marginal	min.df	heterosced	MP(F + S)	global	0.04856	0.214950632822939
const	0.5	relative	60	marginal	min.df	heterosced	MP(F + S)	global	0.047	0.211643076219536
const	0.75	relative	10	marginal	min.df	heterosced	MP(F + S)	global	0.01564	0.124080644099914
const	0.75	relative	20	marginal	min.df	heterosced	MP(F + S)	global	0.03976	0.195398745202688
const	0.75	relative	40	marginal	min.df	heterosced	MP(F + S)	global	0.044	0.205099201917767
const	0.75	relative	60	marginal	min.df	heterosced	MP(F + S)	global	0.04896	0.215788741576663
const	0.25	same	10	marginal	mult.df	heterosced	MP(F + S)	global	0.05324	0.224516188059454
const	0.25	same	20	marginal	mult.df	heterosced	MP(F + S)	global	0.05228	0.222595560493335
const	0.25	same	40	marginal	mult.df	heterosced	MP(F + S)	global	0.05428	0.226573906329483
const	0.25	same	60	marginal	mult.df	heterosced	MP(F + S)	global	0.05124	0.220491285669711
const	0.5	same	10	marginal	mult.df	heterosced	MP(F + S)	global	0.04996	0.217866695563781
const	0.5	same	20	marginal	mult.df	heterosced	MP(F + S)	global	0.0498	0.217535865719
const	0.5	same	40	marginal	mult.df	heterosced	MP(F + S)	global	0.0504	0.218773294691511
const	0.5	same	60	marginal	mult.df	heterosced	MP(F + S)	global	0.05156	0.221141408471823
const	0.75	same	10	marginal	mult.df	heterosced	MP(F + S)	global	0.05444	0.226888398852434
const	0.75	same	20	marginal	mult.df	heterosced	MP(F + S)	global	0.05156	0.221141408471823
const	0.75	same	40	marginal	mult.df	heterosced	MP(F + S)	global	0.0522	0.222434572595097
const	0.75	same	60	marginal	mult.df	heterosced	MP(F + S)	global	0.0526	0.223238064427499
const	0.25	only	10	marginal	mult.df	heterosced	MP(F + S)	global	0.0534	0.224834299025929
const	0.25	only	20	marginal	mult.df	heterosced	MP(F + S)	global	0.05152	0.221060273015692
const	0.25	only	40	marginal	mult.df	heterosced	MP(F + S)	global	0.05016	0.21827936282482
const	0.25	only	60	marginal	mult.df	heterosced	MP(F + S)	global	0.05068	0.219347810881453
const	0.5	only	10	marginal	mult.df	heterosced	MP(F + S)	global	0.04956	0.217038454260127
const	0.5	only	20	marginal	mult.df	heterosced	MP(F + S)	global	0.0492	0.216289692887225
const	0.5	only	40	marginal	mult.df	heterosced	MP(F + S)	global	0.0494	0.216706064660725
const	0.5	only	60	marginal	mult.df	heterosced	MP(F + S)	global	0.04892	0.215705110620472
const	0.75	only	10	marginal	mult.df	heterosced	MP(F + S)	global	0.056	0.229926324383673
const	0.75	only	20	marginal	mult.df	heterosced	MP(F + S)	global	0.05252	0.223077654967067
const	0.75	only	40	marginal	mult.df	heterosced	MP(F + S)	global	0.05248	0.222997396203517
const	0.75	only	60	marginal	mult.df	heterosced	MP(F + S)	global	0.0522	0.222434572595097
const	0.25	relative	10	marginal	mult.df	heterosced	MP(F + S)	global	0.0526	0.223238064427499
const	0.25	relative	20	marginal	mult.df	heterosced	MP(F + S)	global	0.04856	0.214950632822939
const	0.25	relative	40	marginal	mult.df	heterosced	MP(F + S)	global	0.04968	0.217287335460321
const	0.25	relative	60	marginal	mult.df	heterosced	MP(F + S)	global	0.05112	0.220246875000391
const	0.5	relative	10	marginal	mult.df	heterosced	MP(F + S)	global	0.05228	0.222595560493335
const	0.5	relative	20	marginal	mult.df	heterosced	MP(F + S)	global	0.04628	0.210095043247307
const	0.5	relative	40	marginal	mult.df	heterosced	MP(F + S)	global	0.05116	0.220328382610701
const	0.5	relative	60	marginal	mult.df	heterosced	MP(F + S)	global	0.05084	0.219675271000146
const	0.75	relative	10	marginal	mult.df	heterosced	MP(F + S)	global	0.05156	0.221141408471823
const	0.75	relative	20	marginal	mult.df	heterosced	MP(F + S)	global	0.05196	0.221950735266084
const	0.75	relative	40	marginal	mult.df	heterosced	MP(F + S)	global	0.04836	0.214530070913271
const	0.75	relative	60	marginal	mult.df	heterosced	MP(F + S)	global	0.05188	0.221789163886175
emax	0.25	same	10	pooled	normal	heterosced	MP(F + S)	global	0.12124	0.326412506201843
emax	0.25	same	20	pooled	normal	heterosced	MP(F + S)	global	0.22308	0.416319884811979
emax	0.25	same	40	pooled	normal	heterosced	MP(F + S)	global	0.41844	0.493312984532161
emax	0.25	same	60	pooled	normal	heterosced	MP(F + S)	global	0.57992	0.493581339296311
emax	0.5	same	10	pooled	normal	heterosced	MP(F + S)	global	0.18828	0.390943416711681
emax	0.5	same	20	pooled	normal	heterosced	MP(F + S)	global	0.32108	0.466900796159246
emax	0.5	same	40	pooled	normal	heterosced	MP(F + S)	global	0.55972	0.496430638997205
emax	0.5	same	60	pooled	normal	heterosced	MP(F + S)	global	0.73716	0.440185057578511
emax	0.75	same	10	pooled	normal	heterosced	MP(F + S)	global	0.35432	0.478316306495568
emax	0.75	same	20	pooled	normal	heterosced	MP(F + S)	global	0.48444	0.499767823209022
emax	0.75	same	40	pooled	normal	heterosced	MP(F + S)	global	0.7584	0.428061642139049
emax	0.75	same	60	pooled	normal	heterosced	MP(F + S)	global	0.89824	0.302338483727014
emax	0.25	only	10	pooled	normal	heterosced	MP(F + S)	global	0.0338	0.18071764262145
emax	0.25	only	20	pooled	normal	heterosced	MP(F + S)	global	0.05384	0.225706207561257
emax	0.25	only	40	pooled	normal	heterosced	MP(F + S)	global	0.07868	0.269244047834473
emax	0.25	only	60	pooled	normal	heterosced	MP(F + S)	global	0.11172	0.315027953211222
emax	0.5	only	10	pooled	normal	heterosced	MP(F + S)	global	0.09688	0.295800212154455
emax	0.5	only	20	pooled	normal	heterosced	MP(F + S)	global	0.15168	0.358717611406228
emax	0.5	only	40	pooled	normal	heterosced	MP(F + S)	global	0.2764	0.447225938918594
emax	0.5	only	60	pooled	normal	heterosced	MP(F + S)	global	0.41624	0.49294419781481
emax	0.75	only	10	pooled	normal	heterosced	MP(F + S)	global	0.30004	0.458284190624088
emax	0.75	only	20	pooled	normal	heterosced	MP(F + S)	global	0.38896	0.48752397436949
emax	0.75	only	40	pooled	normal	heterosced	MP(F + S)	global	0.63964	0.480114455932783
emax	0.75	only	60	pooled	normal	heterosced	MP(F + S)	global	0.81764	0.386148669338369
emax	0.25	relative	10	pooled	normal	heterosced	MP(F + S)	global	0.06896	0.253391173254846
emax	0.25	relative	20	pooled	normal	heterosced	MP(F + S)	global	0.11528	0.319365936480482
emax	0.25	relative	40	pooled	normal	heterosced	MP(F + S)	global	0.20232	0.40173756772666
emax	0.25	relative	60	pooled	normal	heterosced	MP(F + S)	global	0.2848	0.451328159861885
emax	0.5	relative	10	pooled	normal	heterosced	MP(F + S)	global	0.13596	0.342752939568873
emax	0.5	relative	20	pooled	normal	heterosced	MP(F + S)	global	0.221	0.414928772966476
emax	0.5	relative	40	pooled	normal	heterosced	MP(F + S)	global	0.39796	0.489486896961391
emax	0.5	relative	60	pooled	normal	heterosced	MP(F + S)	global	0.55664	0.496791487921541
emax	0.75	relative	10	pooled	normal	heterosced	MP(F + S)	global	0.3272	0.469200347355624
emax	0.75	relative	20	pooled	normal	heterosced	MP(F + S)	global	0.434	0.495634770928197
emax	0.75	relative	40	pooled	normal	heterosced	MP(F + S)	global	0.69632	0.459855321026789
emax	0.75	relative	60	pooled	normal	heterosced	MP(F + S)	global	0.8544	0.352711803353175
emax	0.25	same	10	marginal	normal	heterosced	MP(F + S)	global	0.28512	0.451480607545396
emax	0.25	same	20	marginal	normal	heterosced	MP(F + S)	global	0.36648	0.481852360031446
emax	0.25	same	40	marginal	normal	heterosced	MP(F + S)	global	0.5652	0.495740648274492
emax	0.25	same	60	marginal	normal	heterosced	MP(F + S)	global	0.724	0.447025718812387
emax	0.5	same	10	marginal	normal	heterosced	MP(F + S)	global	0.3202	0.466562608046004
emax	0.5	same	20	marginal	normal	heterosced	MP(F + S)	global	0.47584	0.499425941908165
emax	0.5	same	40	marginal	normal	heterosced	MP(F + S)	global	0.71092	0.453344211873249
emax	0.5	same	60	marginal	normal	heterosced	MP(F + S)	global	0.86276	0.344107423338631
emax	0.75	same	10	marginal	normal	heterosced	MP(F + S)	global	0.3962	0.489116682812165
emax	0.75	same	20	marginal	normal	heterosced	MP(F + S)	global	0.56952	0.495153286034806
emax	0.75	same	40	marginal	normal	heterosced	MP(F + S)	global	0.83468	0.371476536799696
emax	0.75	same	60	marginal	normal	heterosced	MP(F + S)	global	0.9374	0.242246955282195
emax	0.25	only	10	marginal	normal	heterosced	MP(F + S)	global	0.20844	0.406201140292165
emax	0.25	only	20	marginal	normal	heterosced	MP(F + S)	global	0.23836	0.426088925543599
emax	0.25	only	40	marginal	normal	heterosced	MP(F + S)	global	0.35752	0.479279290127915
emax	0.25	only	60	marginal	normal	heterosced	MP(F + S)	global	0.47568	0.499418175821199
emax	0.5	only	10	marginal	normal	heterosced	MP(F + S)	global	0.25104	0.433620155732616
emax	0.5	only	20	marginal	normal	heterosced	MP(F + S)	global	0.3804	0.485494869396916
emax	0.5	only	40	marginal	normal	heterosced	MP(F + S)	global	0.5974	0.490431300912204
emax	0.5	only	60	marginal	normal	heterosced	MP(F + S)	global	0.75944	0.427432093235608
emax	0.75	only	10	marginal	normal	heterosced	MP(F + S)	global	0.36272	0.480794600778675
emax	0.75	only	20	marginal	normal	heterosced	MP(F + S)	global	0.51976	0.499619382311262
emax	0.75	only	40	marginal	normal	heterosced	MP(F + S)	global	0.77544	0.417300577510839
emax	0.75	only	60	marginal	normal	heterosced	MP(F + S)	global	0.91044	0.285556068208546
emax	0.25	relative	10	marginal	normal	heterosced	MP(F + S)	global	0.23344	0.42302827862565
emax	0.25	relative	20	marginal	normal	heterosced	MP(F + S)	global	0.29032	0.453919088937194
emax	0.25	relative	40	marginal	normal	heterosced	MP(F + S)	global	0.43484	0.495745907658549
emax	0.25	relative	60	marginal	normal	heterosced	MP(F + S)	global	0.55876	0.496545188965705
emax	0.5	relative	10	marginal	normal	heterosced	MP(F + S)	global	0.28052	0.44926228760505
emax	0.5	relative	20	marginal	normal	heterosced	MP(F + S)	global	0.41532	0.492786983554199
emax	0.5	relative	40	marginal	normal	heterosced	MP(F + S)	global	0.63552	0.481293668505845
emax	0.5	relative	60	marginal	normal	heterosced	MP(F + S)	global	0.7986	0.401054203043617
emax	0.75	relative	10	marginal	normal	heterosced	MP(F + S)	global	0.37824	0.484957637073993
emax	0.75	relative	20	marginal	normal	heterosced	MP(F + S)	global	0.54176	0.498263015927654
emax	0.75	relative	40	marginal	normal	heterosced	MP(F + S)	global	0.79736	0.401974493892025
emax	0.75	relative	60	marginal	normal	heterosced	MP(F + S)	global	0.92056	0.270429679747744
emax	0.25	same	10	marginal	min.df	heterosced	MP(F + S)	global	0.10648	0.308457153317308
emax	0.25	same	20	marginal	min.df	heterosced	MP(F + S)	global	0.29716	0.457016727233871
emax	0.25	same	40	marginal	min.df	heterosced	MP(F + S)	global	0.53448	0.498819689309973
emax	0.25	same	60	marginal	min.df	heterosced	MP(F + S)	global	0.70008	0.458231811047319
emax	0.5	same	10	marginal	min.df	heterosced	MP(F + S)	global	0.26148	0.439449580995783
emax	0.5	same	20	marginal	min.df	heterosced	MP(F + S)	global	0.4416	0.49658765990725
emax	0.5	same	40	marginal	min.df	heterosced	MP(F + S)	global	0.7002	0.458179394052466
emax	0.5	same	60	marginal	min.df	heterosced	MP(F + S)	global	0.85492	0.352188522059142
emax	0.75	same	10	marginal	min.df	heterosced	MP(F + S)	global	0.16376	0.37006504877604
emax	0.75	same	20	marginal	min.df	heterosced	MP(F + S)	global	0.50596	0.499974476727658
emax	0.75	same	40	marginal	min.df	heterosced	MP(F + S)	global	0.80824	0.393693157385402
emax	0.75	same	60	marginal	min.df	heterosced	MP(F + S)	global	0.93264	0.250649443258381
emax	0.25	only	10	marginal	min.df	heterosced	MP(F + S)	global	0.08084	0.272594693115381
emax	0.25	only	20	marginal	min.df	heterosced	MP(F + S)	global	0.18832	0.390975308769854
emax	0.25	only	40	marginal	min.df	heterosced	MP(F + S)	global	0.32528	0.468488741452807
emax	0.25	only	60	marginal	min.df	heterosced	MP(F + S)	global	0.45704	0.49816098299104
emax	0.5	only	10	marginal	min.df	heterosced	MP(F + S)	global	0.20192	0.401440854660299
emax	0.5	only	20	marginal	min.df	heterosced	MP(F + S)	global	0.34244	0.474535408324974
emax	0.5	only	40	marginal	min.df	heterosced	MP(F + S)	global	0.58508	0.492718078056994
emax	0.5	only	60	marginal	min.df	heterosced	MP(F + S)	global	0.75212	0.431790415964195
emax	0.75	only	10	marginal	min.df	heterosced	MP(F + S)	global	0.1444	0.351501894935555
emax	0.75	only	20	marginal	min.df	heterosced	MP(F + S)	global	0.4524	0.497739037815993
emax	0.75	only	40	marginal	min.df	heterosced	MP(F + S)	global	0.75256	0.43153319134895
emax	0.75	only	60	marginal	min.df	heterosced	MP(F + S)	global	0.89924	0.30101668864346
emax	0.25	relative	10	marginal	min.df	heterosced	MP(F + S)	global	0.08884	0.284518351653627
emax	0.25	relative	20	marginal	min.df	heterosced	MP(F + S)	global	0.22536	0.417827540492658
emax	0.25	relative	40	marginal	min.df	heterosced	MP(F + S)	global	0.4008	0.490070369190661
emax	0.25	relative	60	marginal	min.df	heterosced	MP(F + S)	global	0.53148	0.49901800604669
emax	0.5	relative	10	marginal	min.df	heterosced	MP(F + S)	global	0.22224	0.415759902650395
emax	0.5	relative	20	marginal	min.df	heterosced	MP(F + S)	global	0.3812	0.485691255675695
emax	0.5	relative	40	marginal	min.df	heterosced	MP(F + S)	global	0.6246	0.484235706416591
emax	0.5	relative	60	marginal	min.df	heterosced	MP(F + S)	global	0.7902	0.407173908328696
emax	0.75	relative	10	marginal	min.df	heterosced	MP(F + S)	global	0.15616	0.36301422227376
emax	0.75	relative	20	marginal	min.df	heterosced	MP(F + S)	global	0.47108	0.499172916476868
emax	0.75	relative	40	marginal	min.df	heterosced	MP(F + S)	global	0.77404	0.418221322702454
emax	0.75	relative	60	marginal	min.df	heterosced	MP(F + S)	global	0.91568	0.277872679709692
emax	0.25	same	10	marginal	mult.df	heterosced	MP(F + S)	global	0.18528	0.388532315122431
emax	0.25	same	20	marginal	mult.df	heterosced	MP(F + S)	global	0.33488	0.471957938138363
emax	0.25	same	40	marginal	mult.df	heterosced	MP(F + S)	global	0.54628	0.497863511740972
emax	0.25	same	60	marginal	mult.df	heterosced	MP(F + S)	global	0.70984	0.453845142550338
emax	0.5	same	10	marginal	mult.df	heterosced	MP(F + S)	global	0.26784	0.442842611751795
emax	0.5	same	20	marginal	mult.df	heterosced	MP(F + S)	global	0.4462	0.497107075606237
emax	0.5	same	40	marginal	mult.df	heterosced	MP(F + S)	global	0.70112	0.457776285935738
emax	0.5	same	60	marginal	mult.df	heterosced	MP(F + S)	global	0.8546	0.352510724024706
emax	0.75	same	10	marginal	mult.df	heterosced	MP(F + S)	global	0.35164	0.477491811801222
emax	0.75	same	20	marginal	mult.df	heterosced	MP(F + S)	global	0.55268	0.497227017556648
emax	0.75	same	40	marginal	mult.df	heterosced	MP(F + S)	global	0.82324	0.381473096389419
emax	0.75	same	60	marginal	mult.df	heterosced	MP(F + S)	global	0.93708	0.242823870608483
emax	0.25	only	10	marginal	mult.df	heterosced	MP(F + S)	global	0.10836	0.310840755498714
emax	0.25	only	20	marginal	mult.df	heterosced	MP(F + S)	global	0.19284	0.394536387115853
emax	0.25	only	40	marginal	mult.df	heterosced	MP(F + S)	global	0.33644	0.472500853631258
emax	0.25	only	60	marginal	mult.df	heterosced	MP(F + S)	global	0.45716	0.49817131730606
emax	0.5	only	10	marginal	mult.df	heterosced	MP(F + S)	global	0.21336	0.40968795951183
emax	0.5	only	20	marginal	mult.df	heterosced	MP(F + S)	global	0.3472	0.476089515163964
emax	0.5	only	40	marginal	mult.df	heterosced	MP(F + S)	global	0.58516	0.492704256831
emax	0.5	only	60	marginal	mult.df	heterosced	MP(F + S)	global	0.75264	0.431486358555059
emax	0.75	only	10	marginal	mult.df	heterosced	MP(F + S)	global	0.3264	0.468904931594236
emax	0.75	only	20	marginal	mult.df	heterosced	MP(F + S)	global	0.49796	0.500005838599456
emax	0.75	only	40	marginal	mult.df	heterosced	MP(F + S)	global	0.77172	0.419732401193361
emax	0.75	only	60	marginal	mult.df	heterosced	MP(F + S)	global	0.90528	0.292833658690504
emax	0.25	relative	10	marginal	mult.df	heterosced	MP(F + S)	global	0.14028	0.347284243601454
emax	0.25	relative	20	marginal	mult.df	heterosced	MP(F + S)	global	0.24188	0.428230546383644
emax	0.25	relative	40	marginal	mult.df	heterosced	MP(F + S)	global	0.39948	0.489801312588107
emax	0.25	relative	60	marginal	mult.df	heterosced	MP(F + S)	global	0.538	0.498563880197619
emax	0.5	relative	10	marginal	mult.df	heterosced	MP(F + S)	global	0.2328	0.422624306508958
emax	0.5	relative	20	marginal	mult.df	heterosced	MP(F + S)	global	0.38644	0.486943129065847
emax	0.5	relative	40	marginal	mult.df	heterosced	MP(F + S)	global	0.62596	0.483883709312233
emax	0.5	relative	60	marginal	mult.df	heterosced	MP(F + S)	global	0.79172	0.406086244339197
emax	0.75	relative	10	marginal	mult.df	heterosced	MP(F + S)	global	0.33968	0.473610039862749
emax	0.75	relative	20	marginal	mult.df	heterosced	MP(F + S)	global	0.52664	0.499299792120222
emax	0.75	relative	40	marginal	mult.df	heterosced	MP(F + S)	global	0.79076	0.406774189212689
emax	0.75	relative	60	marginal	mult.df	heterosced	MP(F + S)	global	0.91936	0.272286900173769
emax	0.25	same	75	marginal	mult.df	homosced	MP(F + S)	F	0.81516	0.375182835543423
emax	0.5	same	75	marginal	mult.df	homosced	MP(F + S)	F	0.82536	0.360687351337161
emax	0.75	same	75	marginal	mult.df	homosced	MP(F + S)	F	0.8416	0.343007676547693
emax	0.25	only	75	marginal	mult.df	homosced	MP(F + S)	F	0.1134	0.472845841398218
emax	0.5	only	75	marginal	mult.df	homosced	MP(F + S)	F	0.3168	0.493079469755677
emax	0.75	only	75	marginal	mult.df	homosced	MP(F + S)	F	0.606	0.427650405114692
emax	0.25	relative	75	marginal	mult.df	homosced	MP(F + S)	F	0.43016	0.499128302906688
emax	0.5	relative	75	marginal	mult.df	homosced	MP(F + S)	F	0.59172	0.460213039191262
emax	0.75	relative	75	marginal	mult.df	homosced	MP(F + S)	F	0.73492	0.399346472006688
const	0.25	same	10	pooled	normal	heterosced	MP(F + S)	F	0.02328	0.151551074919092
const	0.25	same	20	pooled	normal	heterosced	MP(F + S)	F	0.02564	0.158541368149189
const	0.25	same	40	pooled	normal	heterosced	MP(F + S)	F	0.02712	0.162901390646375
const	0.25	same	60	pooled	normal	heterosced	MP(F + S)	F	0.02768	0.164517528065193
const	0.5	same	10	pooled	normal	heterosced	MP(F + S)	F	0.0334	0.182564242906741
const	0.5	same	20	pooled	normal	heterosced	MP(F + S)	F	0.02856	0.168705293512214
const	0.5	same	40	pooled	normal	heterosced	MP(F + S)	F	0.0308	0.175364000015112
const	0.5	same	60	pooled	normal	heterosced	MP(F + S)	F	0.03204	0.17884907905752
const	0.75	same	10	pooled	normal	heterosced	MP(F + S)	F	0.04828	0.231923672667535
const	0.75	same	20	pooled	normal	heterosced	MP(F + S)	F	0.03888	0.204653940419952
const	0.75	same	40	pooled	normal	heterosced	MP(F + S)	F	0.03592	0.196712596022261
const	0.75	same	60	pooled	normal	heterosced	MP(F + S)	F	0.03668	0.197458729860191
const	0.25	only	10	pooled	normal	heterosced	MP(F + S)	F	0.02284	0.149906300321084
const	0.25	only	20	pooled	normal	heterosced	MP(F + S)	F	0.0262	0.160561018910668
const	0.25	only	40	pooled	normal	heterosced	MP(F + S)	F	0.02512	0.156856388320853
const	0.25	only	60	pooled	normal	heterosced	MP(F + S)	F	0.02712	0.162669045760827
const	0.5	only	10	pooled	normal	heterosced	MP(F + S)	F	0.02976	0.174184589475787
const	0.5	only	20	pooled	normal	heterosced	MP(F + S)	F	0.03288	0.18051112145959
const	0.5	only	40	pooled	normal	heterosced	MP(F + S)	F	0.02984	0.172343779972298
const	0.5	only	60	pooled	normal	heterosced	MP(F + S)	F	0.02892	0.169262268650233
const	0.75	only	10	pooled	normal	heterosced	MP(F + S)	F	0.052	0.236972082386751
const	0.75	only	20	pooled	normal	heterosced	MP(F + S)	F	0.03976	0.205897756557584
const	0.75	only	40	pooled	normal	heterosced	MP(F + S)	F	0.03608	0.197179321399054
const	0.75	only	60	pooled	normal	heterosced	MP(F + S)	F	0.03688	0.198108867759471
const	0.25	relative	10	pooled	normal	heterosced	MP(F + S)	F	0.0228	0.150033525594622
const	0.25	relative	20	pooled	normal	heterosced	MP(F + S)	F	0.0252	0.15733985583192
const	0.25	relative	40	pooled	normal	heterosced	MP(F + S)	F	0.02784	0.164861534546488
const	0.25	relative	60	pooled	normal	heterosced	MP(F + S)	F	0.02852	0.166795872954127
const	0.5	relative	10	pooled	normal	heterosced	MP(F + S)	F	0.0322	0.179993626298878
const	0.5	relative	20	pooled	normal	heterosced	MP(F + S)	F	0.03148	0.177063531139991
const	0.5	relative	40	pooled	normal	heterosced	MP(F + S)	F	0.03224	0.178640075266049
const	0.5	relative	60	pooled	normal	heterosced	MP(F + S)	F	0.02928	0.170700802430914
const	0.75	relative	10	pooled	normal	heterosced	MP(F + S)	F	0.04924	0.233217875007661
const	0.75	relative	20	pooled	normal	heterosced	MP(F + S)	F	0.03892	0.206074707500467
const	0.75	relative	40	pooled	normal	heterosced	MP(F + S)	F	0.03684	0.197458729860191
const	0.75	relative	60	pooled	normal	heterosced	MP(F + S)	F	0.0372	0.197272509635079
const	0.25	same	10	marginal	normal	heterosced	MP(F + S)	F	0.03044	0.296670473985541
const	0.25	same	20	marginal	normal	heterosced	MP(F + S)	F	0.03	0.247094596925131
const	0.25	same	40	marginal	normal	heterosced	MP(F + S)	F	0.02812	0.232838180169674
const	0.25	same	60	marginal	normal	heterosced	MP(F + S)	F	0.0266	0.226180016570863
const	0.5	same	10	marginal	normal	heterosced	MP(F + S)	F	0.0356	0.2529142467807
const	0.5	same	20	marginal	normal	heterosced	MP(F + S)	F	0.03016	0.234728808424829
const	0.5	same	40	marginal	normal	heterosced	MP(F + S)	F	0.02888	0.225072512549703
const	0.5	same	60	marginal	normal	heterosced	MP(F + S)	F	0.02736	0.221141408471823
const	0.75	same	10	marginal	normal	heterosced	MP(F + S)	F	0.04344	0.250580384749423
const	0.75	same	20	marginal	normal	heterosced	MP(F + S)	F	0.0344	0.229539686195441
const	0.75	same	40	marginal	normal	heterosced	MP(F + S)	F	0.03212	0.22459576872767
const	0.75	same	60	marginal	normal	heterosced	MP(F + S)	F	0.03108	0.221141408471823
const	0.25	only	10	marginal	normal	heterosced	MP(F + S)	F	0.03232	0.297266501804229
const	0.25	only	20	marginal	normal	heterosced	MP(F + S)	F	0.03032	0.242607737594195
const	0.25	only	40	marginal	normal	heterosced	MP(F + S)	F	0.02696	0.22538963955689
const	0.25	only	60	marginal	normal	heterosced	MP(F + S)	F	0.02704	0.228140911567876
const	0.5	only	10	marginal	normal	heterosced	MP(F + S)	F	0.03416	0.248636346500893
const	0.5	only	20	marginal	normal	heterosced	MP(F + S)	F	0.03256	0.237343310151929
const	0.5	only	40	marginal	normal	heterosced	MP(F + S)	F	0.02744	0.226101135045649
const	0.5	only	60	marginal	normal	heterosced	MP(F + S)	F	0.0286	0.227280744150195
const	0.75	only	10	marginal	normal	heterosced	MP(F + S)	F	0.04276	0.248915304377112
const	0.75	only	20	marginal	normal	heterosced	MP(F + S)	F	0.03568	0.233293719243313
const	0.75	only	40	marginal	normal	heterosced	MP(F + S)	F	0.02988	0.220246875000391
const	0.75	only	60	marginal	normal	heterosced	MP(F + S)	F	0.03336	0.226966936269595
const	0.25	relative	10	marginal	normal	heterosced	MP(F + S)	F	0.03328	0.296507599683831
const	0.25	relative	20	marginal	normal	heterosced	MP(F + S)	F	0.02984	0.242895859034141
const	0.25	relative	40	marginal	normal	heterosced	MP(F + S)	F	0.02892	0.233672468452962
const	0.25	relative	60	marginal	normal	heterosced	MP(F + S)	F	0.02792	0.226022218911632
const	0.5	relative	10	marginal	normal	heterosced	MP(F + S)	F	0.03436	0.248147167383928
const	0.5	relative	20	marginal	normal	heterosced	MP(F + S)	F	0.03108	0.236600103094549
const	0.5	relative	40	marginal	normal	heterosced	MP(F + S)	F	0.02896	0.22371843106337
const	0.5	relative	60	marginal	normal	heterosced	MP(F + S)	F	0.02796	0.219593462679457
const	0.75	relative	10	marginal	normal	heterosced	MP(F + S)	F	0.04244	0.24737586259111
const	0.75	relative	20	marginal	normal	heterosced	MP(F + S)	F	0.03404	0.233596781438127
const	0.75	relative	40	marginal	normal	heterosced	MP(F + S)	F	0.03088	0.222515084698806
const	0.75	relative	60	marginal	normal	heterosced	MP(F + S)	F	0.031	0.220979100528794
const	0.25	same	10	marginal	min.df	heterosced	MP(F + S)	F	0.00388	0.175257154498206
const	0.25	same	20	marginal	min.df	heterosced	MP(F + S)	F	0.01924	0.204118085841796
const	0.25	same	40	marginal	min.df	heterosced	MP(F + S)	F	0.02304	0.215788741576663
const	0.25	same	60	marginal	min.df	heterosced	MP(F + S)	F	0.0244	0.214614264137533
const	0.5	same	10	marginal	min.df	heterosced	MP(F + S)	F	0.02496	0.211300261031577
const	0.5	same	20	marginal	min.df	heterosced	MP(F + S)	F	0.02656	0.219757041585231
const	0.5	same	40	marginal	min.df	heterosced	MP(F + S)	F	0.02628	0.215788741576663
const	0.5	same	60	marginal	min.df	heterosced	MP(F + S)	F	0.0274	0.220246875000391
const	0.75	same	10	marginal	min.df	heterosced	MP(F + S)	F	0.01036	0.124548154902895
const	0.75	same	20	marginal	min.df	heterosced	MP(F + S)	F	0.0248	0.198941058360983
const	0.75	same	40	marginal	min.df	heterosced	MP(F + S)	F	0.02516	0.207483771848844
const	0.75	same	60	marginal	min.df	heterosced	MP(F + S)	F	0.0266	0.210612591994297
const	0.25	only	10	marginal	min.df	heterosced	MP(F + S)	F	0.00396	0.172125743254342
const	0.25	only	20	marginal	min.df	heterosced	MP(F + S)	F	0.01736	0.202861149818895
const	0.25	only	40	marginal	min.df	heterosced	MP(F + S)	F	0.02448	0.215537729088219
const	0.25	only	60	marginal	min.df	heterosced	MP(F + S)	F	0.02328	0.210181408904275
const	0.5	only	10	marginal	min.df	heterosced	MP(F + S)	F	0.02348	0.214024059049244
const	0.5	only	20	marginal	min.df	heterosced	MP(F + S)	F	0.0288	0.220979100528794
const	0.5	only	40	marginal	min.df	heterosced	MP(F + S)	F	0.02496	0.216456359883995
const	0.5	only	60	marginal	min.df	heterosced	MP(F + S)	F	0.02664	0.216622869103649
const	0.75	only	10	marginal	min.df	heterosced	MP(F + S)	F	0.01132	0.128071986387921
const	0.75	only	20	marginal	min.df	heterosced	MP(F + S)	F	0.02328	0.194359071354914
const	0.75	only	40	marginal	min.df	heterosced	MP(F + S)	F	0.02636	0.208707289641042
const	0.75	only	60	marginal	min.df	heterosced	MP(F + S)	F	0.02668	0.208271316982582
const	0.25	relative	10	marginal	min.df	heterosced	MP(F + S)	F	0.00412	0.173212812768399
const	0.25	relative	20	marginal	min.df	heterosced	MP(F + S)	F	0.01724	0.201866977019661
const	0.25	relative	40	marginal	min.df	heterosced	MP(F + S)	F	0.02336	0.210526441226033
const	0.25	relative	60	marginal	min.df	heterosced	MP(F + S)	F	0.0246	0.210784765124732
const	0.5	relative	10	marginal	min.df	heterosced	MP(F + S)	F	0.02252	0.210612591994297
const	0.5	relative	20	marginal	min.df	heterosced	MP(F + S)	F	0.0248	0.21334708969008
const	0.5	relative	40	marginal	min.df	heterosced	MP(F + S)	F	0.02716	0.214950632822939
const	0.5	relative	60	marginal	min.df	heterosced	MP(F + S)	F	0.02544	0.211643076219536
const	0.75	relative	10	marginal	min.df	heterosced	MP(F + S)	F	0.01076	0.124080644099914
const	0.75	relative	20	marginal	min.df	heterosced	MP(F + S)	F	0.02292	0.195398745202688
const	0.75	relative	40	marginal	min.df	heterosced	MP(F + S)	F	0.02568	0.205099201917767
const	0.75	relative	60	marginal	min.df	heterosced	MP(F + S)	F	0.02872	0.215788741576663
const	0.25	same	10	marginal	mult.df	heterosced	MP(F + S)	F	0.02756	0.224516188059454
const	0.25	same	20	marginal	mult.df	heterosced	MP(F + S)	F	0.02756	0.222595560493335
const	0.25	same	40	marginal	mult.df	heterosced	MP(F + S)	F	0.02808	0.226573906329483
const	0.25	same	60	marginal	mult.df	heterosced	MP(F + S)	F	0.02712	0.220491285669711
const	0.5	same	10	marginal	mult.df	heterosced	MP(F + S)	F	0.02752	0.217866695563781
const	0.5	same	20	marginal	mult.df	heterosced	MP(F + S)	F	0.0268	0.217535865719
const	0.5	same	40	marginal	mult.df	heterosced	MP(F + S)	F	0.02724	0.218773294691511
const	0.5	same	60	marginal	mult.df	heterosced	MP(F + S)	F	0.02828	0.221141408471823
const	0.75	same	10	marginal	mult.df	heterosced	MP(F + S)	F	0.03148	0.226888398852434
const	0.75	same	20	marginal	mult.df	heterosced	MP(F + S)	F	0.03092	0.221141408471823
const	0.75	same	40	marginal	mult.df	heterosced	MP(F + S)	F	0.03124	0.222434572595097
const	0.75	same	60	marginal	mult.df	heterosced	MP(F + S)	F	0.03052	0.223238064427499
const	0.25	only	10	marginal	mult.df	heterosced	MP(F + S)	F	0.02588	0.224834299025929
const	0.25	only	20	marginal	mult.df	heterosced	MP(F + S)	F	0.0272	0.221060273015692
const	0.25	only	40	marginal	mult.df	heterosced	MP(F + S)	F	0.02468	0.21827936282482
const	0.25	only	60	marginal	mult.df	heterosced	MP(F + S)	F	0.02656	0.219347810881453
const	0.5	only	10	marginal	mult.df	heterosced	MP(F + S)	F	0.0264	0.217038454260127
const	0.5	only	20	marginal	mult.df	heterosced	MP(F + S)	F	0.02596	0.216289692887225
const	0.5	only	40	marginal	mult.df	heterosced	MP(F + S)	F	0.0268	0.216706064660725
const	0.5	only	60	marginal	mult.df	heterosced	MP(F + S)	F	0.02828	0.215705110620472
const	0.75	only	10	marginal	mult.df	heterosced	MP(F + S)	F	0.03436	0.229926324383673
const	0.75	only	20	marginal	mult.df	heterosced	MP(F + S)	F	0.03028	0.223077654967067
const	0.75	only	40	marginal	mult.df	heterosced	MP(F + S)	F	0.03164	0.222997396203517
const	0.75	only	60	marginal	mult.df	heterosced	MP(F + S)	F	0.03152	0.222434572595097
const	0.25	relative	10	marginal	mult.df	heterosced	MP(F + S)	F	0.02612	0.223238064427499
const	0.25	relative	20	marginal	mult.df	heterosced	MP(F + S)	F	0.02428	0.214950632822939
const	0.25	relative	40	marginal	mult.df	heterosced	MP(F + S)	F	0.02548	0.217287335460321
const	0.25	relative	60	marginal	mult.df	heterosced	MP(F + S)	F	0.02664	0.220246875000391
const	0.5	relative	10	marginal	mult.df	heterosced	MP(F + S)	F	0.02784	0.222595560493335
const	0.5	relative	20	marginal	mult.df	heterosced	MP(F + S)	F	0.02648	0.210095043247307
const	0.5	relative	40	marginal	mult.df	heterosced	MP(F + S)	F	0.02744	0.220328382610701
const	0.5	relative	60	marginal	mult.df	heterosced	MP(F + S)	F	0.02708	0.219675271000146
const	0.75	relative	10	marginal	mult.df	heterosced	MP(F + S)	F	0.03216	0.221141408471823
const	0.75	relative	20	marginal	mult.df	heterosced	MP(F + S)	F	0.03188	0.221950735266084
const	0.75	relative	40	marginal	mult.df	heterosced	MP(F + S)	F	0.02928	0.214530070913271
const	0.75	relative	60	marginal	mult.df	heterosced	MP(F + S)	F	0.0294	0.221789163886175
emax	0.25	same	10	pooled	normal	heterosced	MP(F + S)	F	0.12052	0.326412506201843
emax	0.25	same	20	pooled	normal	heterosced	MP(F + S)	F	0.22072	0.416319884811979
emax	0.25	same	40	pooled	normal	heterosced	MP(F + S)	F	0.41416	0.493312984532161
emax	0.25	same	60	pooled	normal	heterosced	MP(F + S)	F	0.57204	0.493581339296311
emax	0.5	same	10	pooled	normal	heterosced	MP(F + S)	F	0.17804	0.390943416711681
emax	0.5	same	20	pooled	normal	heterosced	MP(F + S)	F	0.30336	0.466900796159246
emax	0.5	same	40	pooled	normal	heterosced	MP(F + S)	F	0.52768	0.496430638997205
emax	0.5	same	60	pooled	normal	heterosced	MP(F + S)	F	0.69976	0.440185057578511
emax	0.75	same	10	pooled	normal	heterosced	MP(F + S)	F	0.30672	0.478316306495568
emax	0.75	same	20	pooled	normal	heterosced	MP(F + S)	F	0.42692	0.499767823209022
emax	0.75	same	40	pooled	normal	heterosced	MP(F + S)	F	0.69344	0.428061642139049
emax	0.75	same	60	pooled	normal	heterosced	MP(F + S)	F	0.8478	0.302338483727014
emax	0.25	only	10	pooled	normal	heterosced	MP(F + S)	F	0.03264	0.18071764262145
emax	0.25	only	20	pooled	normal	heterosced	MP(F + S)	F	0.04932	0.225706207561257
emax	0.25	only	40	pooled	normal	heterosced	MP(F + S)	F	0.06648	0.269244047834473
emax	0.25	only	60	pooled	normal	heterosced	MP(F + S)	F	0.08184	0.315027953211222
emax	0.5	only	10	pooled	normal	heterosced	MP(F + S)	F	0.08148	0.295800212154455
emax	0.5	only	20	pooled	normal	heterosced	MP(F + S)	F	0.11632	0.358717611406228
emax	0.5	only	40	pooled	normal	heterosced	MP(F + S)	F	0.17812	0.447225938918594
emax	0.5	only	60	pooled	normal	heterosced	MP(F + S)	F	0.241	0.49294419781481
emax	0.75	only	10	pooled	normal	heterosced	MP(F + S)	F	0.23152	0.458284190624088
emax	0.75	only	20	pooled	normal	heterosced	MP(F + S)	F	0.28596	0.48752397436949
emax	0.75	only	40	pooled	normal	heterosced	MP(F + S)	F	0.4642	0.480114455932783
emax	0.75	only	60	pooled	normal	heterosced	MP(F + S)	F	0.62224	0.386148669338369
emax	0.25	relative	10	pooled	normal	heterosced	MP(F + S)	F	0.0678	0.253391173254846
emax	0.25	relative	20	pooled	normal	heterosced	MP(F + S)	F	0.11136	0.319365936480482
emax	0.25	relative	40	pooled	normal	heterosced	MP(F + S)	F	0.19288	0.40173756772666
emax	0.25	relative	60	pooled	normal	heterosced	MP(F + S)	F	0.26616	0.451328159861885
emax	0.5	relative	10	pooled	normal	heterosced	MP(F + S)	F	0.12368	0.342752939568873
emax	0.5	relative	20	pooled	normal	heterosced	MP(F + S)	F	0.19204	0.414928772966476
emax	0.5	relative	40	pooled	normal	heterosced	MP(F + S)	F	0.3342	0.489486896961391
emax	0.5	relative	60	pooled	normal	heterosced	MP(F + S)	F	0.46	0.496791487921541
emax	0.75	relative	10	pooled	normal	heterosced	MP(F + S)	F	0.27048	0.469200347355624
emax	0.75	relative	20	pooled	normal	heterosced	MP(F + S)	F	0.35856	0.495634770928197
emax	0.75	relative	40	pooled	normal	heterosced	MP(F + S)	F	0.58404	0.459855321026789
emax	0.75	relative	60	pooled	normal	heterosced	MP(F + S)	F	0.74184	0.352711803353175
emax	0.25	same	10	marginal	normal	heterosced	MP(F + S)	F	0.14856	0.451480607545396
emax	0.25	same	20	marginal	normal	heterosced	MP(F + S)	F	0.2366	0.481852360031446
emax	0.25	same	40	marginal	normal	heterosced	MP(F + S)	F	0.4168	0.495740648274492
emax	0.25	same	60	marginal	normal	heterosced	MP(F + S)	F	0.57636	0.447025718812387
emax	0.5	same	10	marginal	normal	heterosced	MP(F + S)	F	0.18728	0.466562608046004
emax	0.5	same	20	marginal	normal	heterosced	MP(F + S)	F	0.30292	0.499425941908165
emax	0.5	same	40	marginal	normal	heterosced	MP(F + S)	F	0.5122	0.453344211873249
emax	0.5	same	60	marginal	normal	heterosced	MP(F + S)	F	0.68892	0.344107423338631
emax	0.75	same	10	marginal	normal	heterosced	MP(F + S)	F	0.27428	0.489116682812165
emax	0.75	same	20	marginal	normal	heterosced	MP(F + S)	F	0.39956	0.495153286034806
emax	0.75	same	40	marginal	normal	heterosced	MP(F + S)	F	0.66796	0.371476536799696
emax	0.75	same	60	marginal	normal	heterosced	MP(F + S)	F	0.82856	0.242246955282195
emax	0.25	only	10	marginal	normal	heterosced	MP(F + S)	F	0.04492	0.406201140292165
emax	0.25	only	20	marginal	normal	heterosced	MP(F + S)	F	0.05356	0.426088925543599
emax	0.25	only	40	marginal	normal	heterosced	MP(F + S)	F	0.06564	0.479279290127915
emax	0.25	only	60	marginal	normal	heterosced	MP(F + S)	F	0.07976	0.499418175821199
emax	0.5	only	10	marginal	normal	heterosced	MP(F + S)	F	0.08588	0.433620155732616
emax	0.5	only	20	marginal	normal	heterosced	MP(F + S)	F	0.11604	0.485494869396916
emax	0.5	only	40	marginal	normal	heterosced	MP(F + S)	F	0.17136	0.490431300912204
emax	0.5	only	60	marginal	normal	heterosced	MP(F + S)	F	0.23332	0.427432093235608
emax	0.75	only	10	marginal	normal	heterosced	MP(F + S)	F	0.20328	0.480794600778675
emax	0.75	only	20	marginal	normal	heterosced	MP(F + S)	F	0.25956	0.499619382311262
emax	0.75	only	40	marginal	normal	heterosced	MP(F + S)	F	0.4382	0.417300577510839
emax	0.75	only	60	marginal	normal	heterosced	MP(F + S)	F	0.59072	0.285556068208546
emax	0.25	relative	10	marginal	normal	heterosced	MP(F + S)	F	0.08284	0.42302827862565
emax	0.25	relative	20	marginal	normal	heterosced	MP(F + S)	F	0.12584	0.453919088937194
emax	0.25	relative	40	marginal	normal	heterosced	MP(F + S)	F	0.20044	0.495745907658549
emax	0.25	relative	60	marginal	normal	heterosced	MP(F + S)	F	0.26568	0.496545188965705
emax	0.5	relative	10	marginal	normal	heterosced	MP(F + S)	F	0.13224	0.44926228760505
emax	0.5	relative	20	marginal	normal	heterosced	MP(F + S)	F	0.1918	0.492786983554199
emax	0.5	relative	40	marginal	normal	heterosced	MP(F + S)	F	0.32444	0.481293668505845
emax	0.5	relative	60	marginal	normal	heterosced	MP(F + S)	F	0.44928	0.401054203043617
emax	0.75	relative	10	marginal	normal	heterosced	MP(F + S)	F	0.23812	0.484957637073993
emax	0.75	relative	20	marginal	normal	heterosced	MP(F + S)	F	0.32716	0.498263015927654
emax	0.75	relative	40	marginal	normal	heterosced	MP(F + S)	F	0.55648	0.401974493892025
emax	0.75	relative	60	marginal	normal	heterosced	MP(F + S)	F	0.72284	0.270429679747744
emax	0.25	same	10	marginal	min.df	heterosced	MP(F + S)	F	0.03556	0.308457153317308
emax	0.25	same	20	marginal	min.df	heterosced	MP(F + S)	F	0.18704	0.457016727233871
emax	0.25	same	40	marginal	min.df	heterosced	MP(F + S)	F	0.38568	0.498819689309973
emax	0.25	same	60	marginal	min.df	heterosced	MP(F + S)	F	0.5546	0.458231811047319
emax	0.5	same	10	marginal	min.df	heterosced	MP(F + S)	F	0.14924	0.439449580995783
emax	0.5	same	20	marginal	min.df	heterosced	MP(F + S)	F	0.27084	0.49658765990725
emax	0.5	same	40	marginal	min.df	heterosced	MP(F + S)	F	0.49876	0.458179394052466
emax	0.5	same	60	marginal	min.df	heterosced	MP(F + S)	F	0.6802	0.352188522059142
emax	0.75	same	10	marginal	min.df	heterosced	MP(F + S)	F	0.10512	0.37006504877604
emax	0.75	same	20	marginal	min.df	heterosced	MP(F + S)	F	0.34212	0.499974476727658
emax	0.75	same	40	marginal	min.df	heterosced	MP(F + S)	F	0.638	0.393693157385402
emax	0.75	same	60	marginal	min.df	heterosced	MP(F + S)	F	0.82148	0.250649443258381
emax	0.25	only	10	marginal	min.df	heterosced	MP(F + S)	F	0.00696	0.272594693115381
emax	0.25	only	20	marginal	min.df	heterosced	MP(F + S)	F	0.03836	0.390975308769854
emax	0.25	only	40	marginal	min.df	heterosced	MP(F + S)	F	0.05784	0.468488741452807
emax	0.25	only	60	marginal	min.df	heterosced	MP(F + S)	F	0.07172	0.49816098299104
emax	0.5	only	10	marginal	min.df	heterosced	MP(F + S)	F	0.0628	0.401440854660299
emax	0.5	only	20	marginal	min.df	heterosced	MP(F + S)	F	0.09976	0.474535408324974
emax	0.5	only	40	marginal	min.df	heterosced	MP(F + S)	F	0.16792	0.492718078056994
emax	0.5	only	60	marginal	min.df	heterosced	MP(F + S)	F	0.22456	0.431790415964195
emax	0.75	only	10	marginal	min.df	heterosced	MP(F + S)	F	0.07364	0.351501894935555
emax	0.75	only	20	marginal	min.df	heterosced	MP(F + S)	F	0.21032	0.497739037815993
emax	0.75	only	40	marginal	min.df	heterosced	MP(F + S)	F	0.40836	0.43153319134895
emax	0.75	only	60	marginal	min.df	heterosced	MP(F + S)	F	0.57408	0.30101668864346
emax	0.25	relative	10	marginal	min.df	heterosced	MP(F + S)	F	0.01616	0.284518351653627
emax	0.25	relative	20	marginal	min.df	heterosced	MP(F + S)	F	0.0918	0.417827540492658
emax	0.25	relative	40	marginal	min.df	heterosced	MP(F + S)	F	0.17804	0.490070369190661
emax	0.25	relative	60	marginal	min.df	heterosced	MP(F + S)	F	0.2504	0.49901800604669
emax	0.5	relative	10	marginal	min.df	heterosced	MP(F + S)	F	0.09988	0.415759902650395
emax	0.5	relative	20	marginal	min.df	heterosced	MP(F + S)	F	0.17088	0.485691255675695
emax	0.5	relative	40	marginal	min.df	heterosced	MP(F + S)	F	0.309	0.484235706416591
emax	0.5	relative	60	marginal	min.df	heterosced	MP(F + S)	F	0.4432	0.407173908328696
emax	0.75	relative	10	marginal	min.df	heterosced	MP(F + S)	F	0.08836	0.36301422227376
emax	0.75	relative	20	marginal	min.df	heterosced	MP(F + S)	F	0.2708	0.499172916476868
emax	0.75	relative	40	marginal	min.df	heterosced	MP(F + S)	F	0.52952	0.418221322702454
emax	0.75	relative	60	marginal	min.df	heterosced	MP(F + S)	F	0.70576	0.277872679709692
emax	0.25	same	10	marginal	mult.df	heterosced	MP(F + S)	F	0.1246	0.388532315122431
emax	0.25	same	20	marginal	mult.df	heterosced	MP(F + S)	F	0.22996	0.471957938138363
emax	0.25	same	40	marginal	mult.df	heterosced	MP(F + S)	F	0.40208	0.497863511740972
emax	0.25	same	60	marginal	mult.df	heterosced	MP(F + S)	F	0.56952	0.453845142550338
emax	0.5	same	10	marginal	mult.df	heterosced	MP(F + S)	F	0.16016	0.442842611751795
emax	0.5	same	20	marginal	mult.df	heterosced	MP(F + S)	F	0.28216	0.497107075606237
emax	0.5	same	40	marginal	mult.df	heterosced	MP(F + S)	F	0.50748	0.457776285935738
emax	0.5	same	60	marginal	mult.df	heterosced	MP(F + S)	F	0.67956	0.352510724024706
emax	0.75	same	10	marginal	mult.df	heterosced	MP(F + S)	F	0.22744	0.477491811801222
emax	0.75	same	20	marginal	mult.df	heterosced	MP(F + S)	F	0.38264	0.497227017556648
emax	0.75	same	40	marginal	mult.df	heterosced	MP(F + S)	F	0.65812	0.381473096389419
emax	0.75	same	60	marginal	mult.df	heterosced	MP(F + S)	F	0.8286	0.242823870608483
emax	0.25	only	10	marginal	mult.df	heterosced	MP(F + S)	F	0.03856	0.310840755498714
emax	0.25	only	20	marginal	mult.df	heterosced	MP(F + S)	F	0.04988	0.394536387115853
emax	0.25	only	40	marginal	mult.df	heterosced	MP(F + S)	F	0.06608	0.472500853631258
emax	0.25	only	60	marginal	mult.df	heterosced	MP(F + S)	F	0.07508	0.49817131730606
emax	0.5	only	10	marginal	mult.df	heterosced	MP(F + S)	F	0.07452	0.40968795951183
emax	0.5	only	20	marginal	mult.df	heterosced	MP(F + S)	F	0.10348	0.476089515163964
emax	0.5	only	40	marginal	mult.df	heterosced	MP(F + S)	F	0.16604	0.492704256831
emax	0.5	only	60	marginal	mult.df	heterosced	MP(F + S)	F	0.23356	0.431486358555059
emax	0.75	only	10	marginal	mult.df	heterosced	MP(F + S)	F	0.17068	0.468904931594236
emax	0.75	only	20	marginal	mult.df	heterosced	MP(F + S)	F	0.24644	0.500005838599456
emax	0.75	only	40	marginal	mult.df	heterosced	MP(F + S)	F	0.42916	0.419732401193361
emax	0.75	only	60	marginal	mult.df	heterosced	MP(F + S)	F	0.58028	0.292833658690504
emax	0.25	relative	10	marginal	mult.df	heterosced	MP(F + S)	F	0.07476	0.347284243601454
emax	0.25	relative	20	marginal	mult.df	heterosced	MP(F + S)	F	0.11524	0.428230546383644
emax	0.25	relative	40	marginal	mult.df	heterosced	MP(F + S)	F	0.1878	0.489801312588107
emax	0.25	relative	60	marginal	mult.df	heterosced	MP(F + S)	F	0.261	0.498563880197619
emax	0.5	relative	10	marginal	mult.df	heterosced	MP(F + S)	F	0.10904	0.422624306508958
emax	0.5	relative	20	marginal	mult.df	heterosced	MP(F + S)	F	0.18312	0.486943129065847
emax	0.5	relative	40	marginal	mult.df	heterosced	MP(F + S)	F	0.31488	0.483883709312233
emax	0.5	relative	60	marginal	mult.df	heterosced	MP(F + S)	F	0.44372	0.406086244339197
emax	0.75	relative	10	marginal	mult.df	heterosced	MP(F + S)	F	0.19552	0.473610039862749
emax	0.75	relative	20	marginal	mult.df	heterosced	MP(F + S)	F	0.30868	0.499299792120222
emax	0.75	relative	40	marginal	mult.df	heterosced	MP(F + S)	F	0.54464	0.406774189212689
emax	0.75	relative	60	marginal	mult.df	heterosced	MP(F + S)	F	0.72036	0.272286900173769
emax	0.25	same	75	marginal	mult.df	homosced	MP(F + S)	S	0.29356	0.375182835543423
emax	0.5	same	75	marginal	mult.df	homosced	MP(F + S)	S	0.53596	0.360687351337161
emax	0.75	same	75	marginal	mult.df	homosced	MP(F + S)	S	0.73136	0.343007676547693
emax	0.25	only	75	marginal	mult.df	homosced	MP(F + S)	S	0.29304	0.472845841398218
emax	0.5	only	75	marginal	mult.df	homosced	MP(F + S)	S	0.54068	0.493079469755677
emax	0.75	only	75	marginal	mult.df	homosced	MP(F + S)	S	0.72588	0.427650405114692
emax	0.25	relative	75	marginal	mult.df	homosced	MP(F + S)	S	0.29528	0.499128302906688
emax	0.5	relative	75	marginal	mult.df	homosced	MP(F + S)	S	0.54248	0.460213039191262
emax	0.75	relative	75	marginal	mult.df	homosced	MP(F + S)	S	0.72204	0.399346472006688
const	0.25	same	10	pooled	normal	heterosced	MP(F + S)	S	0.00032	0.151551074919092
const	0.25	same	20	pooled	normal	heterosced	MP(F + S)	S	0.00024	0.158541368149189
const	0.25	same	40	pooled	normal	heterosced	MP(F + S)	S	0.00016	0.162901390646375
const	0.25	same	60	pooled	normal	heterosced	MP(F + S)	S	0.00024	0.164517528065193
const	0.5	same	10	pooled	normal	heterosced	MP(F + S)	S	0.0018	0.182564242906741
const	0.5	same	20	pooled	normal	heterosced	MP(F + S)	S	0.00124	0.168705293512214
const	0.5	same	40	pooled	normal	heterosced	MP(F + S)	S	0.00144	0.175364000015112
const	0.5	same	60	pooled	normal	heterosced	MP(F + S)	S	0.0014	0.17884907905752
const	0.75	same	10	pooled	normal	heterosced	MP(F + S)	S	0.01864	0.231923672667535
const	0.75	same	20	pooled	normal	heterosced	MP(F + S)	S	0.00936	0.204653940419952
const	0.75	same	40	pooled	normal	heterosced	MP(F + S)	S	0.00884	0.196712596022261
const	0.75	same	60	pooled	normal	heterosced	MP(F + S)	S	0.00768	0.197458729860191
const	0.25	only	10	pooled	normal	heterosced	MP(F + S)	S	0.00016	0.149906300321084
const	0.25	only	20	pooled	normal	heterosced	MP(F + S)	S	0.00028	0.160561018910668
const	0.25	only	40	pooled	normal	heterosced	MP(F + S)	S	0.00012	0.156856388320853
const	0.25	only	60	pooled	normal	heterosced	MP(F + S)	S	0.00012	0.162669045760827
const	0.5	only	10	pooled	normal	heterosced	MP(F + S)	S	0.00232	0.174184589475787
const	0.5	only	20	pooled	normal	heterosced	MP(F + S)	S	0.0016	0.18051112145959
const	0.5	only	40	pooled	normal	heterosced	MP(F + S)	S	0.00128	0.172343779972298
const	0.5	only	60	pooled	normal	heterosced	MP(F + S)	S	0.00104	0.169262268650233
const	0.75	only	10	pooled	normal	heterosced	MP(F + S)	S	0.01848	0.236972082386751
const	0.75	only	20	pooled	normal	heterosced	MP(F + S)	S	0.01012	0.205897756557584
const	0.75	only	40	pooled	normal	heterosced	MP(F + S)	S	0.00888	0.197179321399054
const	0.75	only	60	pooled	normal	heterosced	MP(F + S)	S	0.00812	0.198108867759471
const	0.25	relative	10	pooled	normal	heterosced	MP(F + S)	S	0.00036	0.150033525594622
const	0.25	relative	20	pooled	normal	heterosced	MP(F + S)	S	0.00028	0.15733985583192
const	0.25	relative	40	pooled	normal	heterosced	MP(F + S)	S	2e-04	0.164861534546488
const	0.25	relative	60	pooled	normal	heterosced	MP(F + S)	S	0.00016	0.166795872954127
const	0.5	relative	10	pooled	normal	heterosced	MP(F + S)	S	0.00208	0.179993626298878
const	0.5	relative	20	pooled	normal	heterosced	MP(F + S)	S	0.00148	0.177063531139991
const	0.5	relative	40	pooled	normal	heterosced	MP(F + S)	S	0.00132	0.178640075266049
const	0.5	relative	60	pooled	normal	heterosced	MP(F + S)	S	0.001	0.170700802430914
const	0.75	relative	10	pooled	normal	heterosced	MP(F + S)	S	0.01916	0.233217875007661
const	0.75	relative	20	pooled	normal	heterosced	MP(F + S)	S	0.0114	0.206074707500467
const	0.75	relative	40	pooled	normal	heterosced	MP(F + S)	S	0.00824	0.197458729860191
const	0.75	relative	60	pooled	normal	heterosced	MP(F + S)	S	0.00728	0.197272509635079
const	0.25	same	10	marginal	normal	heterosced	MP(F + S)	S	0.072	0.296670473985541
const	0.25	same	20	marginal	normal	heterosced	MP(F + S)	S	0.03888	0.247094596925131
const	0.25	same	40	marginal	normal	heterosced	MP(F + S)	S	0.03224	0.232838180169674
const	0.25	same	60	marginal	normal	heterosced	MP(F + S)	S	0.03012	0.226180016570863
const	0.5	same	10	marginal	normal	heterosced	MP(F + S)	S	0.0394	0.2529142467807
const	0.5	same	20	marginal	normal	heterosced	MP(F + S)	S	0.0332	0.234728808424829
const	0.5	same	40	marginal	normal	heterosced	MP(F + S)	S	0.02952	0.225072512549703
const	0.5	same	60	marginal	normal	heterosced	MP(F + S)	S	0.02908	0.221141408471823
const	0.75	same	10	marginal	normal	heterosced	MP(F + S)	S	0.03772	0.250580384749423
const	0.75	same	20	marginal	normal	heterosced	MP(F + S)	S	0.03212	0.229539686195441
const	0.75	same	40	marginal	normal	heterosced	MP(F + S)	S	0.0316	0.22459576872767
const	0.75	same	60	marginal	normal	heterosced	MP(F + S)	S	0.03056	0.221141408471823
const	0.25	only	10	marginal	normal	heterosced	MP(F + S)	S	0.07084	0.297266501804229
const	0.25	only	20	marginal	normal	heterosced	MP(F + S)	S	0.0352	0.242607737594195
const	0.25	only	40	marginal	normal	heterosced	MP(F + S)	S	0.02972	0.22538963955689
const	0.25	only	60	marginal	normal	heterosced	MP(F + S)	S	0.03072	0.228140911567876
const	0.5	only	10	marginal	normal	heterosced	MP(F + S)	S	0.03784	0.248636346500893
const	0.5	only	20	marginal	normal	heterosced	MP(F + S)	S	0.03248	0.237343310151929
const	0.5	only	40	marginal	normal	heterosced	MP(F + S)	S	0.03012	0.226101135045649
const	0.5	only	60	marginal	normal	heterosced	MP(F + S)	S	0.03092	0.227280744150195
const	0.75	only	10	marginal	normal	heterosced	MP(F + S)	S	0.03864	0.248915304377112
const	0.75	only	20	marginal	normal	heterosced	MP(F + S)	S	0.0326	0.233293719243313
const	0.75	only	40	marginal	normal	heterosced	MP(F + S)	S	0.02984	0.220246875000391
const	0.75	only	60	marginal	normal	heterosced	MP(F + S)	S	0.03088	0.226966936269595
const	0.25	relative	10	marginal	normal	heterosced	MP(F + S)	S	0.06868	0.296507599683831
const	0.25	relative	20	marginal	normal	heterosced	MP(F + S)	S	0.03668	0.242895859034141
const	0.25	relative	40	marginal	normal	heterosced	MP(F + S)	S	0.03124	0.233672468452962
const	0.25	relative	60	marginal	normal	heterosced	MP(F + S)	S	0.02872	0.226022218911632
const	0.5	relative	10	marginal	normal	heterosced	MP(F + S)	S	0.03796	0.248147167383928
const	0.5	relative	20	marginal	normal	heterosced	MP(F + S)	S	0.0338	0.236600103094549
const	0.5	relative	40	marginal	normal	heterosced	MP(F + S)	S	0.02876	0.22371843106337
const	0.5	relative	60	marginal	normal	heterosced	MP(F + S)	S	0.02752	0.219593462679457
const	0.75	relative	10	marginal	normal	heterosced	MP(F + S)	S	0.03692	0.24737586259111
const	0.75	relative	20	marginal	normal	heterosced	MP(F + S)	S	0.03464	0.233596781438127
const	0.75	relative	40	marginal	normal	heterosced	MP(F + S)	S	0.031	0.222515084698806
const	0.75	relative	60	marginal	normal	heterosced	MP(F + S)	S	0.0294	0.220979100528794
const	0.25	same	10	marginal	min.df	heterosced	MP(F + S)	S	0.02812	0.175257154498206
const	0.25	same	20	marginal	min.df	heterosced	MP(F + S)	S	0.02636	0.204118085841796
const	0.25	same	40	marginal	min.df	heterosced	MP(F + S)	S	0.02828	0.215788741576663
const	0.25	same	60	marginal	min.df	heterosced	MP(F + S)	S	0.026	0.214614264137533
const	0.5	same	10	marginal	min.df	heterosced	MP(F + S)	S	0.02532	0.211300261031577
const	0.5	same	20	marginal	min.df	heterosced	MP(F + S)	S	0.02848	0.219757041585231
const	0.5	same	40	marginal	min.df	heterosced	MP(F + S)	S	0.0266	0.215788741576663
const	0.5	same	60	marginal	min.df	heterosced	MP(F + S)	S	0.02808	0.220246875000391
const	0.75	same	10	marginal	min.df	heterosced	MP(F + S)	S	0.00764	0.124548154902895
const	0.75	same	20	marginal	min.df	heterosced	MP(F + S)	S	0.02228	0.198941058360983
const	0.75	same	40	marginal	min.df	heterosced	MP(F + S)	S	0.0274	0.207483771848844
const	0.75	same	60	marginal	min.df	heterosced	MP(F + S)	S	0.02792	0.210612591994297
const	0.25	only	10	marginal	min.df	heterosced	MP(F + S)	S	0.02692	0.172125743254342
const	0.25	only	20	marginal	min.df	heterosced	MP(F + S)	S	0.02708	0.202861149818895
const	0.25	only	40	marginal	min.df	heterosced	MP(F + S)	S	0.02636	0.215537729088219
const	0.25	only	60	marginal	min.df	heterosced	MP(F + S)	S	0.02516	0.210181408904275
const	0.5	only	10	marginal	min.df	heterosced	MP(F + S)	S	0.02784	0.214024059049244
const	0.5	only	20	marginal	min.df	heterosced	MP(F + S)	S	0.02784	0.220979100528794
const	0.5	only	40	marginal	min.df	heterosced	MP(F + S)	S	0.02852	0.216456359883995
const	0.5	only	60	marginal	min.df	heterosced	MP(F + S)	S	0.02708	0.216622869103649
const	0.75	only	10	marginal	min.df	heterosced	MP(F + S)	S	0.00768	0.128071986387921
const	0.75	only	20	marginal	min.df	heterosced	MP(F + S)	S	0.02232	0.194359071354914
const	0.75	only	40	marginal	min.df	heterosced	MP(F + S)	S	0.02736	0.208707289641042
const	0.75	only	60	marginal	min.df	heterosced	MP(F + S)	S	0.02584	0.208271316982582
const	0.25	relative	10	marginal	min.df	heterosced	MP(F + S)	S	0.0274	0.173212812768399
const	0.25	relative	20	marginal	min.df	heterosced	MP(F + S)	S	0.02692	0.201866977019661
const	0.25	relative	40	marginal	min.df	heterosced	MP(F + S)	S	0.02568	0.210526441226033
const	0.25	relative	60	marginal	min.df	heterosced	MP(F + S)	S	0.02416	0.210784765124732
const	0.5	relative	10	marginal	min.df	heterosced	MP(F + S)	S	0.02756	0.210612591994297
const	0.5	relative	20	marginal	min.df	heterosced	MP(F + S)	S	0.02748	0.21334708969008
const	0.5	relative	40	marginal	min.df	heterosced	MP(F + S)	S	0.0256	0.214950632822939
const	0.5	relative	60	marginal	min.df	heterosced	MP(F + S)	S	0.0254	0.211643076219536
const	0.75	relative	10	marginal	min.df	heterosced	MP(F + S)	S	0.00712	0.124080644099914
const	0.75	relative	20	marginal	min.df	heterosced	MP(F + S)	S	0.0232	0.195398745202688
const	0.75	relative	40	marginal	min.df	heterosced	MP(F + S)	S	0.02604	0.205099201917767
const	0.75	relative	60	marginal	min.df	heterosced	MP(F + S)	S	0.029	0.215788741576663
const	0.25	same	10	marginal	mult.df	heterosced	MP(F + S)	S	0.02748	0.224516188059454
const	0.25	same	20	marginal	mult.df	heterosced	MP(F + S)	S	0.0268	0.222595560493335
const	0.25	same	40	marginal	mult.df	heterosced	MP(F + S)	S	0.02788	0.226573906329483
const	0.25	same	60	marginal	mult.df	heterosced	MP(F + S)	S	0.02656	0.220491285669711
const	0.5	same	10	marginal	mult.df	heterosced	MP(F + S)	S	0.02628	0.217866695563781
const	0.5	same	20	marginal	mult.df	heterosced	MP(F + S)	S	0.02752	0.217535865719
const	0.5	same	40	marginal	mult.df	heterosced	MP(F + S)	S	0.02756	0.218773294691511
const	0.5	same	60	marginal	mult.df	heterosced	MP(F + S)	S	0.02752	0.221141408471823
const	0.75	same	10	marginal	mult.df	heterosced	MP(F + S)	S	0.03296	0.226888398852434
const	0.75	same	20	marginal	mult.df	heterosced	MP(F + S)	S	0.0298	0.221141408471823
const	0.75	same	40	marginal	mult.df	heterosced	MP(F + S)	S	0.03004	0.222434572595097
const	0.75	same	60	marginal	mult.df	heterosced	MP(F + S)	S	0.03152	0.223238064427499
const	0.25	only	10	marginal	mult.df	heterosced	MP(F + S)	S	0.02956	0.224834299025929
const	0.25	only	20	marginal	mult.df	heterosced	MP(F + S)	S	0.02664	0.221060273015692
const	0.25	only	40	marginal	mult.df	heterosced	MP(F + S)	S	0.0276	0.21827936282482
const	0.25	only	60	marginal	mult.df	heterosced	MP(F + S)	S	0.02632	0.219347810881453
const	0.5	only	10	marginal	mult.df	heterosced	MP(F + S)	S	0.02744	0.217038454260127
const	0.5	only	20	marginal	mult.df	heterosced	MP(F + S)	S	0.02692	0.216289692887225
const	0.5	only	40	marginal	mult.df	heterosced	MP(F + S)	S	0.02648	0.216706064660725
const	0.5	only	60	marginal	mult.df	heterosced	MP(F + S)	S	0.02508	0.215705110620472
const	0.75	only	10	marginal	mult.df	heterosced	MP(F + S)	S	0.03228	0.229926324383673
const	0.75	only	20	marginal	mult.df	heterosced	MP(F + S)	S	0.03056	0.223077654967067
const	0.75	only	40	marginal	mult.df	heterosced	MP(F + S)	S	0.03044	0.222997396203517
const	0.75	only	60	marginal	mult.df	heterosced	MP(F + S)	S	0.03048	0.222434572595097
const	0.25	relative	10	marginal	mult.df	heterosced	MP(F + S)	S	0.02828	0.223238064427499
const	0.25	relative	20	marginal	mult.df	heterosced	MP(F + S)	S	0.02608	0.214950632822939
const	0.25	relative	40	marginal	mult.df	heterosced	MP(F + S)	S	0.02656	0.217287335460321
const	0.25	relative	60	marginal	mult.df	heterosced	MP(F + S)	S	0.02684	0.220246875000391
const	0.5	relative	10	marginal	mult.df	heterosced	MP(F + S)	S	0.02884	0.222595560493335
const	0.5	relative	20	marginal	mult.df	heterosced	MP(F + S)	S	0.02412	0.210095043247307
const	0.5	relative	40	marginal	mult.df	heterosced	MP(F + S)	S	0.02836	0.220328382610701
const	0.5	relative	60	marginal	mult.df	heterosced	MP(F + S)	S	0.02828	0.219675271000146
const	0.75	relative	10	marginal	mult.df	heterosced	MP(F + S)	S	0.02928	0.221141408471823
const	0.75	relative	20	marginal	mult.df	heterosced	MP(F + S)	S	0.02924	0.221950735266084
const	0.75	relative	40	marginal	mult.df	heterosced	MP(F + S)	S	0.02804	0.214530070913271
const	0.75	relative	60	marginal	mult.df	heterosced	MP(F + S)	S	0.03172	0.221789163886175
emax	0.25	same	10	pooled	normal	heterosced	MP(F + S)	S	0.0018	0.326412506201843
emax	0.25	same	20	pooled	normal	heterosced	MP(F + S)	S	0.00508	0.416319884811979
emax	0.25	same	40	pooled	normal	heterosced	MP(F + S)	S	0.01524	0.493312984532161
emax	0.25	same	60	pooled	normal	heterosced	MP(F + S)	S	0.03656	0.493581339296311
emax	0.5	same	10	pooled	normal	heterosced	MP(F + S)	S	0.02668	0.390943416711681
emax	0.5	same	20	pooled	normal	heterosced	MP(F + S)	S	0.05744	0.466900796159246
emax	0.5	same	40	pooled	normal	heterosced	MP(F + S)	S	0.1674	0.496430638997205
emax	0.5	same	60	pooled	normal	heterosced	MP(F + S)	S	0.30184	0.440185057578511
emax	0.75	same	10	pooled	normal	heterosced	MP(F + S)	S	0.19632	0.478316306495568
emax	0.75	same	20	pooled	normal	heterosced	MP(F + S)	S	0.27092	0.499767823209022
emax	0.75	same	40	pooled	normal	heterosced	MP(F + S)	S	0.54432	0.428061642139049
emax	0.75	same	60	pooled	normal	heterosced	MP(F + S)	S	0.75728	0.302338483727014
emax	0.25	only	10	pooled	normal	heterosced	MP(F + S)	S	0.0014	0.18071764262145
emax	0.25	only	20	pooled	normal	heterosced	MP(F + S)	S	0.00584	0.225706207561257
emax	0.25	only	40	pooled	normal	heterosced	MP(F + S)	S	0.01608	0.269244047834473
emax	0.25	only	60	pooled	normal	heterosced	MP(F + S)	S	0.038	0.315027953211222
emax	0.5	only	10	pooled	normal	heterosced	MP(F + S)	S	0.02656	0.295800212154455
emax	0.5	only	20	pooled	normal	heterosced	MP(F + S)	S	0.05756	0.358717611406228
emax	0.5	only	40	pooled	normal	heterosced	MP(F + S)	S	0.1668	0.447225938918594
emax	0.5	only	60	pooled	normal	heterosced	MP(F + S)	S	0.30492	0.49294419781481
emax	0.75	only	10	pooled	normal	heterosced	MP(F + S)	S	0.19688	0.458284190624088
emax	0.75	only	20	pooled	normal	heterosced	MP(F + S)	S	0.2732	0.48752397436949
emax	0.75	only	40	pooled	normal	heterosced	MP(F + S)	S	0.54292	0.480114455932783
emax	0.75	only	60	pooled	normal	heterosced	MP(F + S)	S	0.75624	0.386148669338369
emax	0.25	relative	10	pooled	normal	heterosced	MP(F + S)	S	0.0016	0.253391173254846
emax	0.25	relative	20	pooled	normal	heterosced	MP(F + S)	S	0.00592	0.319365936480482
emax	0.25	relative	40	pooled	normal	heterosced	MP(F + S)	S	0.01708	0.40173756772666
emax	0.25	relative	60	pooled	normal	heterosced	MP(F + S)	S	0.03512	0.451328159861885
emax	0.5	relative	10	pooled	normal	heterosced	MP(F + S)	S	0.02624	0.342752939568873
emax	0.5	relative	20	pooled	normal	heterosced	MP(F + S)	S	0.0584	0.414928772966476
emax	0.5	relative	40	pooled	normal	heterosced	MP(F + S)	S	0.16572	0.489486896961391
emax	0.5	relative	60	pooled	normal	heterosced	MP(F + S)	S	0.3048	0.496791487921541
emax	0.75	relative	10	pooled	normal	heterosced	MP(F + S)	S	0.19672	0.469200347355624
emax	0.75	relative	20	pooled	normal	heterosced	MP(F + S)	S	0.27352	0.495634770928197
emax	0.75	relative	40	pooled	normal	heterosced	MP(F + S)	S	0.54332	0.459855321026789
emax	0.75	relative	60	pooled	normal	heterosced	MP(F + S)	S	0.75768	0.352711803353175
emax	0.25	same	10	marginal	normal	heterosced	MP(F + S)	S	0.17612	0.451480607545396
emax	0.25	same	20	marginal	normal	heterosced	MP(F + S)	S	0.20188	0.481852360031446
emax	0.25	same	40	marginal	normal	heterosced	MP(F + S)	S	0.32356	0.495740648274492
emax	0.25	same	60	marginal	normal	heterosced	MP(F + S)	S	0.44488	0.447025718812387
emax	0.5	same	10	marginal	normal	heterosced	MP(F + S)	S	0.21352	0.466562608046004
emax	0.5	same	20	marginal	normal	heterosced	MP(F + S)	S	0.3362	0.499425941908165
emax	0.5	same	40	marginal	normal	heterosced	MP(F + S)	S	0.55932	0.453344211873249
emax	0.5	same	60	marginal	normal	heterosced	MP(F + S)	S	0.7382	0.344107423338631
emax	0.75	same	10	marginal	normal	heterosced	MP(F + S)	S	0.2996	0.489116682812165
emax	0.75	same	20	marginal	normal	heterosced	MP(F + S)	S	0.46776	0.495153286034806
emax	0.75	same	40	marginal	normal	heterosced	MP(F + S)	S	0.75752	0.371476536799696
emax	0.75	same	60	marginal	normal	heterosced	MP(F + S)	S	0.89612	0.242246955282195
emax	0.25	only	10	marginal	normal	heterosced	MP(F + S)	S	0.1778	0.406201140292165
emax	0.25	only	20	marginal	normal	heterosced	MP(F + S)	S	0.20532	0.426088925543599
emax	0.25	only	40	marginal	normal	heterosced	MP(F + S)	S	0.32672	0.479279290127915
emax	0.25	only	60	marginal	normal	heterosced	MP(F + S)	S	0.44856	0.499418175821199
emax	0.5	only	10	marginal	normal	heterosced	MP(F + S)	S	0.20732	0.433620155732616
emax	0.5	only	20	marginal	normal	heterosced	MP(F + S)	S	0.33876	0.485494869396916
emax	0.5	only	40	marginal	normal	heterosced	MP(F + S)	S	0.56668	0.490431300912204
emax	0.5	only	60	marginal	normal	heterosced	MP(F + S)	S	0.73772	0.427432093235608
emax	0.75	only	10	marginal	normal	heterosced	MP(F + S)	S	0.30436	0.480794600778675
emax	0.75	only	20	marginal	normal	heterosced	MP(F + S)	S	0.46964	0.499619382311262
emax	0.75	only	40	marginal	normal	heterosced	MP(F + S)	S	0.74732	0.417300577510839
emax	0.75	only	60	marginal	normal	heterosced	MP(F + S)	S	0.89752	0.285556068208546
emax	0.25	relative	10	marginal	normal	heterosced	MP(F + S)	S	0.1738	0.42302827862565
emax	0.25	relative	20	marginal	normal	heterosced	MP(F + S)	S	0.20744	0.453919088937194
emax	0.25	relative	40	marginal	normal	heterosced	MP(F + S)	S	0.33052	0.495745907658549
emax	0.25	relative	60	marginal	normal	heterosced	MP(F + S)	S	0.44748	0.496545188965705
emax	0.5	relative	10	marginal	normal	heterosced	MP(F + S)	S	0.2076	0.44926228760505
emax	0.5	relative	20	marginal	normal	heterosced	MP(F + S)	S	0.33352	0.492786983554199
emax	0.5	relative	40	marginal	normal	heterosced	MP(F + S)	S	0.555	0.481293668505845
emax	0.5	relative	60	marginal	normal	heterosced	MP(F + S)	S	0.73556	0.401054203043617
emax	0.75	relative	10	marginal	normal	heterosced	MP(F + S)	S	0.301	0.484957637073993
emax	0.75	relative	20	marginal	normal	heterosced	MP(F + S)	S	0.46768	0.498263015927654
emax	0.75	relative	40	marginal	normal	heterosced	MP(F + S)	S	0.7488	0.401974493892025
emax	0.75	relative	60	marginal	normal	heterosced	MP(F + S)	S	0.89612	0.270429679747744
emax	0.25	same	10	marginal	min.df	heterosced	MP(F + S)	S	0.07544	0.308457153317308
emax	0.25	same	20	marginal	min.df	heterosced	MP(F + S)	S	0.15892	0.457016727233871
emax	0.25	same	40	marginal	min.df	heterosced	MP(F + S)	S	0.3002	0.498819689309973
emax	0.25	same	60	marginal	min.df	heterosced	MP(F + S)	S	0.42132	0.458231811047319
emax	0.5	same	10	marginal	min.df	heterosced	MP(F + S)	S	0.169	0.439449580995783
emax	0.5	same	20	marginal	min.df	heterosced	MP(F + S)	S	0.30872	0.49658765990725
emax	0.5	same	40	marginal	min.df	heterosced	MP(F + S)	S	0.54828	0.458179394052466
emax	0.5	same	60	marginal	min.df	heterosced	MP(F + S)	S	0.73244	0.352188522059142
emax	0.75	same	10	marginal	min.df	heterosced	MP(F + S)	S	0.10924	0.37006504877604
emax	0.75	same	20	marginal	min.df	heterosced	MP(F + S)	S	0.40396	0.499974476727658
emax	0.75	same	40	marginal	min.df	heterosced	MP(F + S)	S	0.72872	0.393693157385402
emax	0.75	same	60	marginal	min.df	heterosced	MP(F + S)	S	0.88648	0.250649443258381
emax	0.25	only	10	marginal	min.df	heterosced	MP(F + S)	S	0.07516	0.272594693115381
emax	0.25	only	20	marginal	min.df	heterosced	MP(F + S)	S	0.16216	0.390975308769854
emax	0.25	only	40	marginal	min.df	heterosced	MP(F + S)	S	0.29732	0.468488741452807
emax	0.25	only	60	marginal	min.df	heterosced	MP(F + S)	S	0.43104	0.49816098299104
emax	0.5	only	10	marginal	min.df	heterosced	MP(F + S)	S	0.16836	0.401440854660299
emax	0.5	only	20	marginal	min.df	heterosced	MP(F + S)	S	0.30304	0.474535408324974
emax	0.5	only	40	marginal	min.df	heterosced	MP(F + S)	S	0.55304	0.492718078056994
emax	0.5	only	60	marginal	min.df	heterosced	MP(F + S)	S	0.73168	0.431790415964195
emax	0.75	only	10	marginal	min.df	heterosced	MP(F + S)	S	0.1082	0.351501894935555
emax	0.75	only	20	marginal	min.df	heterosced	MP(F + S)	S	0.40796	0.497739037815993
emax	0.75	only	40	marginal	min.df	heterosced	MP(F + S)	S	0.72488	0.43153319134895
emax	0.75	only	60	marginal	min.df	heterosced	MP(F + S)	S	0.88516	0.30101668864346
emax	0.25	relative	10	marginal	min.df	heterosced	MP(F + S)	S	0.07552	0.284518351653627
emax	0.25	relative	20	marginal	min.df	heterosced	MP(F + S)	S	0.1608	0.417827540492658
emax	0.25	relative	40	marginal	min.df	heterosced	MP(F + S)	S	0.29908	0.490070369190661
emax	0.25	relative	60	marginal	min.df	heterosced	MP(F + S)	S	0.4212	0.49901800604669
emax	0.5	relative	10	marginal	min.df	heterosced	MP(F + S)	S	0.16412	0.415759902650395
emax	0.5	relative	20	marginal	min.df	heterosced	MP(F + S)	S	0.30532	0.485691255675695
emax	0.5	relative	40	marginal	min.df	heterosced	MP(F + S)	S	0.5488	0.484235706416591
emax	0.5	relative	60	marginal	min.df	heterosced	MP(F + S)	S	0.72872	0.407173908328696
emax	0.75	relative	10	marginal	min.df	heterosced	MP(F + S)	S	0.11408	0.36301422227376
emax	0.75	relative	20	marginal	min.df	heterosced	MP(F + S)	S	0.40372	0.499172916476868
emax	0.75	relative	40	marginal	min.df	heterosced	MP(F + S)	S	0.72256	0.418221322702454
emax	0.75	relative	60	marginal	min.df	heterosced	MP(F + S)	S	0.88988	0.277872679709692
emax	0.25	same	10	marginal	mult.df	heterosced	MP(F + S)	S	0.07576	0.388532315122431
emax	0.25	same	20	marginal	mult.df	heterosced	MP(F + S)	S	0.16332	0.471957938138363
emax	0.25	same	40	marginal	mult.df	heterosced	MP(F + S)	S	0.30176	0.497863511740972
emax	0.25	same	60	marginal	mult.df	heterosced	MP(F + S)	S	0.42544	0.453845142550338
emax	0.5	same	10	marginal	mult.df	heterosced	MP(F + S)	S	0.16592	0.442842611751795
emax	0.5	same	20	marginal	mult.df	heterosced	MP(F + S)	S	0.3078	0.497107075606237
emax	0.5	same	40	marginal	mult.df	heterosced	MP(F + S)	S	0.54636	0.457776285935738
emax	0.5	same	60	marginal	mult.df	heterosced	MP(F + S)	S	0.72836	0.352510724024706
emax	0.75	same	10	marginal	mult.df	heterosced	MP(F + S)	S	0.2686	0.477491811801222
emax	0.75	same	20	marginal	mult.df	heterosced	MP(F + S)	S	0.45224	0.497227017556648
emax	0.75	same	40	marginal	mult.df	heterosced	MP(F + S)	S	0.74412	0.381473096389419
emax	0.75	same	60	marginal	mult.df	heterosced	MP(F + S)	S	0.89328	0.242823870608483
emax	0.25	only	10	marginal	mult.df	heterosced	MP(F + S)	S	0.07508	0.310840755498714
emax	0.25	only	20	marginal	mult.df	heterosced	MP(F + S)	S	0.159	0.394536387115853
emax	0.25	only	40	marginal	mult.df	heterosced	MP(F + S)	S	0.30228	0.472500853631258
emax	0.25	only	60	marginal	mult.df	heterosced	MP(F + S)	S	0.42964	0.49817131730606
emax	0.5	only	10	marginal	mult.df	heterosced	MP(F + S)	S	0.1708	0.40968795951183
emax	0.5	only	20	marginal	mult.df	heterosced	MP(F + S)	S	0.306	0.476089515163964
emax	0.5	only	40	marginal	mult.df	heterosced	MP(F + S)	S	0.55112	0.492704256831
emax	0.5	only	60	marginal	mult.df	heterosced	MP(F + S)	S	0.72908	0.431486358555059
emax	0.75	only	10	marginal	mult.df	heterosced	MP(F + S)	S	0.27496	0.468904931594236
emax	0.75	only	20	marginal	mult.df	heterosced	MP(F + S)	S	0.45224	0.500005838599456
emax	0.75	only	40	marginal	mult.df	heterosced	MP(F + S)	S	0.74376	0.419732401193361
emax	0.75	only	60	marginal	mult.df	heterosced	MP(F + S)	S	0.89076	0.292833658690504
emax	0.25	relative	10	marginal	mult.df	heterosced	MP(F + S)	S	0.07644	0.347284243601454
emax	0.25	relative	20	marginal	mult.df	heterosced	MP(F + S)	S	0.15928	0.428230546383644
emax	0.25	relative	40	marginal	mult.df	heterosced	MP(F + S)	S	0.29364	0.489801312588107
emax	0.25	relative	60	marginal	mult.df	heterosced	MP(F + S)	S	0.42624	0.498563880197619
emax	0.5	relative	10	marginal	mult.df	heterosced	MP(F + S)	S	0.1686	0.422624306508958
emax	0.5	relative	20	marginal	mult.df	heterosced	MP(F + S)	S	0.30552	0.486943129065847
emax	0.5	relative	40	marginal	mult.df	heterosced	MP(F + S)	S	0.54608	0.483883709312233
emax	0.5	relative	60	marginal	mult.df	heterosced	MP(F + S)	S	0.72872	0.406086244339197
emax	0.75	relative	10	marginal	mult.df	heterosced	MP(F + S)	S	0.27288	0.473610039862749
emax	0.75	relative	20	marginal	mult.df	heterosced	MP(F + S)	S	0.45544	0.499299792120222
emax	0.75	relative	40	marginal	mult.df	heterosced	MP(F + S)	S	0.74288	0.406774189212689
emax	0.75	relative	60	marginal	mult.df	heterosced	MP(F + S)	S	0.8924	0.272286900173769
emax	0.25	same	75	marginal	mult.df	homosced	MP (F + S + C)	global	0.82772	0.37763117696005
emax	0.5	same	75	marginal	mult.df	homosced	MP (F + S + C)	global	0.8258	0.379288958980585
emax	0.75	same	75	marginal	mult.df	homosced	MP (F + S + C)	global	0.82848	0.376970255939317
emax	0.25	only	75	marginal	mult.df	homosced	MP (F + S + C)	global	0.3	0.458266734921938
emax	0.5	only	75	marginal	mult.df	homosced	MP (F + S + C)	global	0.5206	0.49958545157454
emax	0.75	only	75	marginal	mult.df	homosced	MP (F + S + C)	global	0.69372	0.460956680006304
emax	0.25	relative	75	marginal	mult.df	homosced	MP (F + S + C)	global	0.49876	0.500008462666893
emax	0.5	relative	75	marginal	mult.df	homosced	MP (F + S + C)	global	0.64496	0.478535012543836
emax	0.75	relative	75	marginal	mult.df	homosced	MP (F + S + C)	global	0.74596	0.435328908815339
const	0.25	same	10	pooled	normal	heterosced	MP (F + S + C)	global	0.03036	0.171579276073537
const	0.25	same	20	pooled	normal	heterosced	MP (F + S + C)	global	0.03716	0.189157515374423
const	0.25	same	40	pooled	normal	heterosced	MP (F + S + C)	global	0.03864	0.192739296298014
const	0.25	same	60	pooled	normal	heterosced	MP (F + S + C)	global	0.03988	0.19568116221213
const	0.5	same	10	pooled	normal	heterosced	MP (F + S + C)	global	0.06752	0.25092542346826
const	0.5	same	20	pooled	normal	heterosced	MP (F + S + C)	global	0.06356	0.243972349458483
const	0.5	same	40	pooled	normal	heterosced	MP (F + S + C)	global	0.06584	0.248007166634733
const	0.5	same	60	pooled	normal	heterosced	MP (F + S + C)	global	0.06948	0.254273702542422
const	0.75	same	10	pooled	normal	heterosced	MP (F + S + C)	global	0.15976	0.366390655017951
const	0.75	same	20	pooled	normal	heterosced	MP (F + S + C)	global	0.127	0.332979631535325
const	0.75	same	40	pooled	normal	heterosced	MP (F + S + C)	global	0.12408	0.329679391439692
const	0.75	same	60	pooled	normal	heterosced	MP (F + S + C)	global	0.12584	0.331675586602014
const	0.25	only	10	pooled	normal	heterosced	MP (F + S + C)	global	0.02988	0.170259640354975
const	0.25	only	20	pooled	normal	heterosced	MP (F + S + C)	global	0.03768	0.190424967025657
const	0.25	only	40	pooled	normal	heterosced	MP (F + S + C)	global	0.03744	0.189841217830901
const	0.25	only	60	pooled	normal	heterosced	MP (F + S + C)	global	0.03772	0.190522055274821
const	0.5	only	10	pooled	normal	heterosced	MP (F + S + C)	global	0.0658	0.247937126934948
const	0.5	only	20	pooled	normal	heterosced	MP (F + S + C)	global	0.06932	0.254002595051176
const	0.5	only	40	pooled	normal	heterosced	MP (F + S + C)	global	0.06544	0.247305585869208
const	0.5	only	60	pooled	normal	heterosced	MP (F + S + C)	global	0.06608	0.248426854901175
const	0.75	only	10	pooled	normal	heterosced	MP (F + S + C)	global	0.161	0.36753830191714
const	0.75	only	20	pooled	normal	heterosced	MP (F + S + C)	global	0.12924	0.335472091329461
const	0.75	only	40	pooled	normal	heterosced	MP (F + S + C)	global	0.12448	0.330134955985528
const	0.75	only	60	pooled	normal	heterosced	MP (F + S + C)	global	0.12244	0.327799854346796
const	0.25	relative	10	pooled	normal	heterosced	MP (F + S + C)	global	0.02996	0.170480382866879
const	0.25	relative	20	pooled	normal	heterosced	MP (F + S + C)	global	0.03568	0.185494781415967
const	0.25	relative	40	pooled	normal	heterosced	MP (F + S + C)	global	0.03984	0.195587076700335
const	0.25	relative	60	pooled	normal	heterosced	MP (F + S + C)	global	0.03996	0.195869173147077
const	0.5	relative	10	pooled	normal	heterosced	MP (F + S + C)	global	0.06648	0.249124250356493
const	0.5	relative	20	pooled	normal	heterosced	MP (F + S + C)	global	0.06628	0.248775877402708
const	0.5	relative	40	pooled	normal	heterosced	MP (F + S + C)	global	0.06572	0.247796968773852
const	0.5	relative	60	pooled	normal	heterosced	MP (F + S + C)	global	0.06328	0.243470763584683
const	0.75	relative	10	pooled	normal	heterosced	MP (F + S + C)	global	0.16304	0.369409551766975
const	0.75	relative	20	pooled	normal	heterosced	MP (F + S + C)	global	0.13048	0.336837509758517
const	0.75	relative	40	pooled	normal	heterosced	MP (F + S + C)	global	0.125	0.330725528459789
const	0.75	relative	60	pooled	normal	heterosced	MP (F + S + C)	global	0.12236	0.327707683909065
const	0.25	same	10	marginal	normal	heterosced	MP (F + S + C)	global	0.0988	0.29839926555685
const	0.25	same	20	marginal	normal	heterosced	MP (F + S + C)	global	0.06604	0.248356972214242
const	0.25	same	40	marginal	normal	heterosced	MP (F + S + C)	global	0.05756	0.232914182394835
const	0.25	same	60	marginal	normal	heterosced	MP (F + S + C)	global	0.05424	0.226495197306645
const	0.5	same	10	marginal	normal	heterosced	MP (F + S + C)	global	0.07256	0.2594180762968
const	0.5	same	20	marginal	normal	heterosced	MP (F + S + C)	global	0.05932	0.236227368725111
const	0.5	same	40	marginal	normal	heterosced	MP (F + S + C)	global	0.05232	0.222676000018052
const	0.5	same	60	marginal	normal	heterosced	MP (F + S + C)	global	0.05248	0.222997396203517
const	0.75	same	10	marginal	normal	heterosced	MP (F + S + C)	global	0.09856	0.298076299593267
const	0.75	same	20	marginal	normal	heterosced	MP (F + S + C)	global	0.06212	0.241378201454575
const	0.75	same	40	marginal	normal	heterosced	MP (F + S + C)	global	0.05576	0.229462259461421
const	0.75	same	60	marginal	normal	heterosced	MP (F + S + C)	global	0.05336	0.224754824173453
const	0.25	only	10	marginal	normal	heterosced	MP (F + S + C)	global	0.09708	0.296072592380987
const	0.25	only	20	marginal	normal	heterosced	MP (F + S + C)	global	0.06352	0.24390077716884
const	0.25	only	40	marginal	normal	heterosced	MP (F + S + C)	global	0.0536	0.225231146076129
const	0.25	only	60	marginal	normal	heterosced	MP (F + S + C)	global	0.05408	0.226180016570863
const	0.5	only	10	marginal	normal	heterosced	MP (F + S + C)	global	0.07048	0.255959352647268
const	0.5	only	20	marginal	normal	heterosced	MP (F + S + C)	global	0.06268	0.24239135245035
const	0.5	only	40	marginal	normal	heterosced	MP (F + S + C)	global	0.05396	0.225943268132548
const	0.5	only	60	marginal	normal	heterosced	MP (F + S + C)	global	0.05536	0.22868616550743
const	0.75	only	10	marginal	normal	heterosced	MP (F + S + C)	global	0.0996	0.299471914103966
const	0.75	only	20	marginal	normal	heterosced	MP (F + S + C)	global	0.06384	0.244472585526073
const	0.75	only	40	marginal	normal	heterosced	MP (F + S + C)	global	0.05432	0.226652580959711
const	0.75	only	60	marginal	normal	heterosced	MP (F + S + C)	global	0.05692	0.231694326409681
const	0.25	relative	10	marginal	normal	heterosced	MP (F + S + C)	global	0.0986	0.298130164967939
const	0.25	relative	20	marginal	normal	heterosced	MP (F + S + C)	global	0.064	0.244757831858043
const	0.25	relative	40	marginal	normal	heterosced	MP (F + S + C)	global	0.058	0.233748124115299
const	0.25	relative	60	marginal	normal	heterosced	MP (F + S + C)	global	0.05428	0.226573906329483
const	0.5	relative	10	marginal	normal	heterosced	MP (F + S + C)	global	0.06972	0.254679634185073
const	0.5	relative	20	marginal	normal	heterosced	MP (F + S + C)	global	0.06076	0.238894339029222
const	0.5	relative	40	marginal	normal	heterosced	MP (F + S + C)	global	0.0542	0.226416453855331
const	0.5	relative	60	marginal	normal	heterosced	MP (F + S + C)	global	0.0526	0.223238064427499
const	0.75	relative	10	marginal	normal	heterosced	MP (F + S + C)	global	0.09844	0.297914612808202
const	0.75	relative	20	marginal	normal	heterosced	MP (F + S + C)	global	0.06476	0.246106816530152
const	0.75	relative	40	marginal	normal	heterosced	MP (F + S + C)	global	0.05452	0.227045439472506
const	0.75	relative	60	marginal	normal	heterosced	MP (F + S + C)	global	0.05384	0.225706207561257
const	0.25	same	10	marginal	min.df	heterosced	MP (F + S + C)	global	0.02956	0.169373415547292
const	0.25	same	20	marginal	min.df	heterosced	MP (F + S + C)	global	0.04264	0.202048170836891
const	0.25	same	40	marginal	min.df	heterosced	MP (F + S + C)	global	0.04956	0.217038454260127
const	0.25	same	60	marginal	min.df	heterosced	MP (F + S + C)	global	0.048	0.213770502907011
const	0.5	same	10	marginal	min.df	heterosced	MP (F + S + C)	global	0.04784	0.213431854525657
const	0.5	same	20	marginal	min.df	heterosced	MP (F + S + C)	global	0.05112	0.220246875000391
const	0.5	same	40	marginal	min.df	heterosced	MP (F + S + C)	global	0.04804	0.213855062506152
const	0.5	same	60	marginal	min.df	heterosced	MP (F + S + C)	global	0.05136	0.220735360474879
const	0.75	same	10	marginal	min.df	heterosced	MP (F + S + C)	global	0.02916	0.168258214756586
const	0.75	same	20	marginal	min.df	heterosced	MP (F + S + C)	global	0.04212	0.200866919876768
const	0.75	same	40	marginal	min.df	heterosced	MP (F + S + C)	global	0.04624	0.21000863445359
const	0.75	same	60	marginal	min.df	heterosced	MP (F + S + C)	global	0.04844	0.214698416893112
const	0.25	only	10	marginal	min.df	heterosced	MP (F + S + C)	global	0.02924	0.168481921422786
const	0.25	only	20	marginal	min.df	heterosced	MP (F + S + C)	global	0.04224	0.201140251307459
const	0.25	only	40	marginal	min.df	heterosced	MP (F + S + C)	global	0.04852	0.214866601188394
const	0.25	only	60	marginal	min.df	heterosced	MP (F + S + C)	global	0.04452	0.2062514755992
const	0.5	only	10	marginal	min.df	heterosced	MP (F + S + C)	global	0.05008	0.218114411618908
const	0.5	only	20	marginal	min.df	heterosced	MP (F + S + C)	global	0.053	0.224037960444896
const	0.5	only	40	marginal	min.df	heterosced	MP (F + S + C)	global	0.0486	0.215034624178489
const	0.5	only	60	marginal	min.df	heterosced	MP (F + S + C)	global	0.04912	0.216122867748322
const	0.75	only	10	marginal	min.df	heterosced	MP (F + S + C)	global	0.02996	0.170480382866879
const	0.75	only	20	marginal	min.df	heterosced	MP (F + S + C)	global	0.0426	0.201957598210265
const	0.75	only	40	marginal	min.df	heterosced	MP (F + S + C)	global	0.04648	0.210526441226033
const	0.75	only	60	marginal	min.df	heterosced	MP (F + S + C)	global	0.04648	0.210526441226033
const	0.25	relative	10	marginal	min.df	heterosced	MP (F + S + C)	global	0.02944	0.16903972721575
const	0.25	relative	20	marginal	min.df	heterosced	MP (F + S + C)	global	0.04276	0.202319597984944
const	0.25	relative	40	marginal	min.df	heterosced	MP (F + S + C)	global	0.04656	0.210698699943038
const	0.25	relative	60	marginal	min.df	heterosced	MP (F + S + C)	global	0.04708	0.211814230425457
const	0.5	relative	10	marginal	min.df	heterosced	MP (F + S + C)	global	0.04904	0.215955884100793
const	0.5	relative	20	marginal	min.df	heterosced	MP (F + S + C)	global	0.04912	0.216122867748322
const	0.5	relative	40	marginal	min.df	heterosced	MP (F + S + C)	global	0.05036	0.218691068476372
const	0.5	relative	60	marginal	min.df	heterosced	MP (F + S + C)	global	0.04796	0.213685902358098
const	0.75	relative	10	marginal	min.df	heterosced	MP (F + S + C)	global	0.03052	0.172016607304433
const	0.75	relative	20	marginal	min.df	heterosced	MP (F + S + C)	global	0.0436	0.204207512174066
const	0.75	relative	40	marginal	min.df	heterosced	MP (F + S + C)	global	0.04616	0.209835687242722
const	0.75	relative	60	marginal	min.df	heterosced	MP (F + S + C)	global	0.04944	0.21678922090974
const	0.25	same	10	marginal	mult.df	heterosced	MP (F + S + C)	global	0.05488	0.227750434490072
const	0.25	same	20	marginal	mult.df	heterosced	MP (F + S + C)	global	0.0524	0.22283677041514
const	0.25	same	40	marginal	mult.df	heterosced	MP (F + S + C)	global	0.0526	0.223238064427499
const	0.25	same	60	marginal	mult.df	heterosced	MP (F + S + C)	global	0.05116	0.220328382610701
const	0.5	same	10	marginal	mult.df	heterosced	MP (F + S + C)	global	0.0504	0.218773294691511
const	0.5	same	20	marginal	mult.df	heterosced	MP (F + S + C)	global	0.0494	0.216706064660725
const	0.5	same	40	marginal	mult.df	heterosced	MP (F + S + C)	global	0.0512	0.220409852819988
const	0.5	same	60	marginal	mult.df	heterosced	MP (F + S + C)	global	0.04988	0.21770135818422
const	0.75	same	10	marginal	mult.df	heterosced	MP (F + S + C)	global	0.05388	0.225785262493792
const	0.75	same	20	marginal	mult.df	heterosced	MP (F + S + C)	global	0.0528	0.223638459497517
const	0.75	same	40	marginal	mult.df	heterosced	MP (F + S + C)	global	0.05172	0.221465580802388
const	0.75	same	60	marginal	mult.df	heterosced	MP (F + S + C)	global	0.05236	0.222756403312247
const	0.25	only	10	marginal	mult.df	heterosced	MP (F + S + C)	global	0.05536	0.22868616550743
const	0.25	only	20	marginal	mult.df	heterosced	MP (F + S + C)	global	0.05292	0.223878267054081
const	0.25	only	40	marginal	mult.df	heterosced	MP (F + S + C)	global	0.05112	0.220246875000391
const	0.25	only	60	marginal	mult.df	heterosced	MP (F + S + C)	global	0.05184	0.221708323215939
const	0.5	only	10	marginal	mult.df	heterosced	MP (F + S + C)	global	0.04992	0.217784046237625
const	0.5	only	20	marginal	mult.df	heterosced	MP (F + S + C)	global	0.0486	0.215034624178489
const	0.5	only	40	marginal	mult.df	heterosced	MP (F + S + C)	global	0.05048	0.218937632552008
const	0.5	only	60	marginal	mult.df	heterosced	MP (F + S + C)	global	0.0488	0.215453978419227
const	0.75	only	10	marginal	mult.df	heterosced	MP (F + S + C)	global	0.05744	0.232686080616105
const	0.75	only	20	marginal	mult.df	heterosced	MP (F + S + C)	global	0.0504	0.218773294691511
const	0.75	only	40	marginal	mult.df	heterosced	MP (F + S + C)	global	0.0516	0.221222506937931
const	0.75	only	60	marginal	mult.df	heterosced	MP (F + S + C)	global	0.05232	0.222676000018052
const	0.25	relative	10	marginal	mult.df	heterosced	MP (F + S + C)	global	0.05348	0.224993143176807
const	0.25	relative	20	marginal	mult.df	heterosced	MP (F + S + C)	global	0.04956	0.217038454260127
const	0.25	relative	40	marginal	mult.df	heterosced	MP (F + S + C)	global	0.0506	0.219183853562407
const	0.25	relative	60	marginal	mult.df	heterosced	MP (F + S + C)	global	0.05188	0.221789163886175
const	0.5	relative	10	marginal	mult.df	heterosced	MP (F + S + C)	global	0.05376	0.225547993287218
const	0.5	relative	20	marginal	mult.df	heterosced	MP (F + S + C)	global	0.04792	0.213601260810756
const	0.5	relative	40	marginal	mult.df	heterosced	MP (F + S + C)	global	0.05084	0.219675271000146
const	0.5	relative	60	marginal	mult.df	heterosced	MP (F + S + C)	global	0.05004	0.218031878210496
const	0.75	relative	10	marginal	mult.df	heterosced	MP (F + S + C)	global	0.05292	0.223878267054081
const	0.75	relative	20	marginal	mult.df	heterosced	MP (F + S + C)	global	0.05104	0.220083747410469
const	0.75	relative	40	marginal	mult.df	heterosced	MP (F + S + C)	global	0.05036	0.218691068476372
const	0.75	relative	60	marginal	mult.df	heterosced	MP (F + S + C)	global	0.05128	0.220572681201249
emax	0.25	same	10	pooled	normal	heterosced	MP (F + S + C)	global	0.12756	0.33360590239971
emax	0.25	same	20	pooled	normal	heterosced	MP (F + S + C)	global	0.2248	0.417458897230895
emax	0.25	same	40	pooled	normal	heterosced	MP (F + S + C)	global	0.40036	0.489981095205668
emax	0.25	same	60	pooled	normal	heterosced	MP (F + S + C)	global	0.55416	0.497067980726076
emax	0.5	same	10	pooled	normal	heterosced	MP (F + S + C)	global	0.20204	0.401529933443944
emax	0.5	same	20	pooled	normal	heterosced	MP (F + S + C)	global	0.3122	0.463400204564029
emax	0.5	same	40	pooled	normal	heterosced	MP (F + S + C)	global	0.52172	0.499538009693882
emax	0.5	same	60	pooled	normal	heterosced	MP (F + S + C)	global	0.69356	0.461023891052432
emax	0.75	same	10	pooled	normal	heterosced	MP (F + S + C)	global	0.37664	0.484553095200188
emax	0.75	same	20	pooled	normal	heterosced	MP (F + S + C)	global	0.4652	0.49879746586814
emax	0.75	same	40	pooled	normal	heterosced	MP (F + S + C)	global	0.71088	0.453362820612679
emax	0.75	same	60	pooled	normal	heterosced	MP (F + S + C)	global	0.85876	0.348275916831138
emax	0.25	only	10	pooled	normal	heterosced	MP (F + S + C)	global	0.03496	0.183682192838388
emax	0.25	only	20	pooled	normal	heterosced	MP (F + S + C)	global	0.05044	0.218855482702381
emax	0.25	only	40	pooled	normal	heterosced	MP (F + S + C)	global	0.0668	0.249680302807699
emax	0.25	only	60	pooled	normal	heterosced	MP (F + S + C)	global	0.09096	0.287557969779033
emax	0.5	only	10	pooled	normal	heterosced	MP (F + S + C)	global	0.0962	0.294871222674439
emax	0.5	only	20	pooled	normal	heterosced	MP (F + S + C)	global	0.129	0.335206644534057
emax	0.5	only	40	pooled	normal	heterosced	MP (F + S + C)	global	0.21992	0.414200502271838
emax	0.5	only	60	pooled	normal	heterosced	MP (F + S + C)	global	0.34072	0.473960828713393
emax	0.75	only	10	pooled	normal	heterosced	MP (F + S + C)	global	0.29164	0.454526538471591
emax	0.75	only	20	pooled	normal	heterosced	MP (F + S + C)	global	0.33684	0.472639132859306
emax	0.75	only	40	pooled	normal	heterosced	MP (F + S + C)	global	0.55732	0.496713485393202
emax	0.75	only	60	pooled	normal	heterosced	MP (F + S + C)	global	0.748	0.434169943848726
emax	0.25	relative	10	pooled	normal	heterosced	MP (F + S + C)	global	0.0714	0.257496975103956
emax	0.25	relative	20	pooled	normal	heterosced	MP (F + S + C)	global	0.1102	0.31314514589132
emax	0.25	relative	40	pooled	normal	heterosced	MP (F + S + C)	global	0.1852	0.388467497070027
emax	0.25	relative	60	pooled	normal	heterosced	MP (F + S + C)	global	0.2558	0.436318662171352
emax	0.5	relative	10	pooled	normal	heterosced	MP (F + S + C)	global	0.13848	0.345409991057695
emax	0.5	relative	20	pooled	normal	heterosced	MP (F + S + C)	global	0.20448	0.403329191328204
emax	0.5	relative	40	pooled	normal	heterosced	MP (F + S + C)	global	0.34392	0.475024272561288
emax	0.5	relative	60	pooled	normal	heterosced	MP (F + S + C)	global	0.48468	0.49977523809363
emax	0.75	relative	10	pooled	normal	heterosced	MP (F + S + C)	global	0.3302	0.470294383415625
emax	0.75	relative	20	pooled	normal	heterosced	MP (F + S + C)	global	0.39648	0.489176022845819
emax	0.75	relative	40	pooled	normal	heterosced	MP (F + S + C)	global	0.63168	0.482358460470401
emax	0.75	relative	60	pooled	normal	heterosced	MP (F + S + C)	global	0.80092	0.399316330421471
emax	0.25	same	10	marginal	normal	heterosced	MP (F + S + C)	global	0.28044	0.449223194480359
emax	0.25	same	20	marginal	normal	heterosced	MP (F + S + C)	global	0.35348	0.47805965238791
emax	0.25	same	40	marginal	normal	heterosced	MP (F + S + C)	global	0.54432	0.498041824976956
emax	0.25	same	60	marginal	normal	heterosced	MP (F + S + C)	global	0.70228	0.45726487427596
emax	0.5	same	10	marginal	normal	heterosced	MP (F + S + C)	global	0.29956	0.458074447757117
emax	0.5	same	20	marginal	normal	heterosced	MP (F + S + C)	global	0.44324	0.496777791298038
emax	0.5	same	40	marginal	normal	heterosced	MP (F + S + C)	global	0.678	0.467252322615222
emax	0.5	same	60	marginal	normal	heterosced	MP (F + S + C)	global	0.83652	0.369810437914345
emax	0.75	same	10	marginal	normal	heterosced	MP (F + S + C)	global	0.36816	0.48231475148577
emax	0.75	same	20	marginal	normal	heterosced	MP (F + S + C)	global	0.52052	0.499588744025049
emax	0.75	same	40	marginal	normal	heterosced	MP (F + S + C)	global	0.79432	0.40420573089816
emax	0.75	same	60	marginal	normal	heterosced	MP (F + S + C)	global	0.91616	0.277153255360781
emax	0.25	only	10	marginal	normal	heterosced	MP (F + S + C)	global	0.20036	0.400277752680775
emax	0.25	only	20	marginal	normal	heterosced	MP (F + S + C)	global	0.22292	0.416213410336714
emax	0.25	only	40	marginal	normal	heterosced	MP (F + S + C)	global	0.33628	0.472445435778135
emax	0.25	only	60	marginal	normal	heterosced	MP (F + S + C)	global	0.45124	0.497626735309416
emax	0.5	only	10	marginal	normal	heterosced	MP (F + S + C)	global	0.22884	0.420094410308615
emax	0.5	only	20	marginal	normal	heterosced	MP (F + S + C)	global	0.34576	0.47562492697802
emax	0.5	only	40	marginal	normal	heterosced	MP (F + S + C)	global	0.55848	0.496578244789407
emax	0.5	only	60	marginal	normal	heterosced	MP (F + S + C)	global	0.7256	0.446220354202024
emax	0.75	only	10	marginal	normal	heterosced	MP (F + S + C)	global	0.32476	0.468294474010291
emax	0.75	only	20	marginal	normal	heterosced	MP (F + S + C)	global	0.46372	0.498691998480399
emax	0.75	only	40	marginal	normal	heterosced	MP (F + S + C)	global	0.7298	0.444071895073219
emax	0.75	only	60	marginal	normal	heterosced	MP (F + S + C)	global	0.882	0.322614573766481
emax	0.25	relative	10	marginal	normal	heterosced	MP (F + S + C)	global	0.22668	0.418692237481887
emax	0.25	relative	20	marginal	normal	heterosced	MP (F + S + C)	global	0.2744	0.446220354202024
emax	0.25	relative	40	marginal	normal	heterosced	MP (F + S + C)	global	0.4148	0.49269734120127
emax	0.25	relative	60	marginal	normal	heterosced	MP (F + S + C)	global	0.53528	0.498763743881698
emax	0.5	relative	10	marginal	normal	heterosced	MP (F + S + C)	global	0.25856	0.437852024062695
emax	0.5	relative	20	marginal	normal	heterosced	MP (F + S + C)	global	0.3784	0.484997782380452
emax	0.5	relative	40	marginal	normal	heterosced	MP (F + S + C)	global	0.59648	0.490613124212455
emax	0.5	relative	60	marginal	normal	heterosced	MP (F + S + C)	global	0.76764	0.422345788943867
emax	0.75	relative	10	marginal	normal	heterosced	MP (F + S + C)	global	0.3442	0.475116185175349
emax	0.75	relative	20	marginal	normal	heterosced	MP (F + S + C)	global	0.48648	0.499827172818873
emax	0.75	relative	40	marginal	normal	heterosced	MP (F + S + C)	global	0.75236	0.431650186233402
emax	0.75	relative	60	marginal	normal	heterosced	MP (F + S + C)	global	0.89504	0.306508003625112
emax	0.25	same	10	marginal	min.df	heterosced	MP (F + S + C)	global	0.09872	0.298291670545506
emax	0.25	same	20	marginal	min.df	heterosced	MP (F + S + C)	global	0.28064	0.449320894206623
emax	0.25	same	40	marginal	min.df	heterosced	MP (F + S + C)	global	0.51068	0.499895922605233
emax	0.25	same	60	marginal	min.df	heterosced	MP (F + S + C)	global	0.67764	0.467389311506736
emax	0.5	same	10	marginal	min.df	heterosced	MP (F + S + C)	global	0.2378	0.42574453647277
emax	0.5	same	20	marginal	min.df	heterosced	MP (F + S + C)	global	0.40436	0.490777571721647
emax	0.5	same	40	marginal	min.df	heterosced	MP (F + S + C)	global	0.66324	0.472611507335015
emax	0.5	same	60	marginal	min.df	heterosced	MP (F + S + C)	global	0.82944	0.37613155331322
emax	0.75	same	10	marginal	min.df	heterosced	MP (F + S + C)	global	0.12784	0.333918245167553
emax	0.75	same	20	marginal	min.df	heterosced	MP (F + S + C)	global	0.44248	0.496690363962002
emax	0.75	same	40	marginal	min.df	heterosced	MP (F + S + C)	global	0.7628	0.425374420641286
emax	0.75	same	60	marginal	min.df	heterosced	MP (F + S + C)	global	0.9098	0.28647380803436
emax	0.25	only	10	marginal	min.df	heterosced	MP (F + S + C)	global	0.07568	0.264490710259231
emax	0.25	only	20	marginal	min.df	heterosced	MP (F + S + C)	global	0.17404	0.379151458698427
emax	0.25	only	40	marginal	min.df	heterosced	MP (F + S + C)	global	0.30292	0.459530108172264
emax	0.25	only	60	marginal	min.df	heterosced	MP (F + S + C)	global	0.43108	0.495237159342632
emax	0.5	only	10	marginal	min.df	heterosced	MP (F + S + C)	global	0.17864	0.383058245890608
emax	0.5	only	20	marginal	min.df	heterosced	MP (F + S + C)	global	0.30644	0.461023891052432
emax	0.5	only	40	marginal	min.df	heterosced	MP (F + S + C)	global	0.54504	0.497977226038206
emax	0.5	only	60	marginal	min.df	heterosced	MP (F + S + C)	global	0.71792	0.450021082127243
emax	0.75	only	10	marginal	min.df	heterosced	MP (F + S + C)	global	0.10328	0.304330324282433
emax	0.75	only	20	marginal	min.df	heterosced	MP (F + S + C)	global	0.38892	0.487514861752559
emax	0.75	only	40	marginal	min.df	heterosced	MP (F + S + C)	global	0.701	0.457828990230383
emax	0.75	only	60	marginal	min.df	heterosced	MP (F + S + C)	global	0.86924	0.33714443352184
emax	0.25	relative	10	marginal	min.df	heterosced	MP (F + S + C)	global	0.08316	0.276129433959098
emax	0.25	relative	20	marginal	min.df	heterosced	MP (F + S + C)	global	0.2072	0.405308192600692
emax	0.25	relative	40	marginal	min.df	heterosced	MP (F + S + C)	global	0.37604	0.48439994233295
emax	0.25	relative	60	marginal	min.df	heterosced	MP (F + S + C)	global	0.50624	0.499971060404949
emax	0.5	relative	10	marginal	min.df	heterosced	MP (F + S + C)	global	0.19916	0.399376607310667
emax	0.5	relative	20	marginal	min.df	heterosced	MP (F + S + C)	global	0.34504	0.475390826854632
emax	0.5	relative	40	marginal	min.df	heterosced	MP (F + S + C)	global	0.58416	0.492876060965086
emax	0.5	relative	60	marginal	min.df	heterosced	MP (F + S + C)	global	0.75768	0.428495463143401
emax	0.75	relative	10	marginal	min.df	heterosced	MP (F + S + C)	global	0.11568	0.319847197407117
emax	0.75	relative	20	marginal	min.df	heterosced	MP (F + S + C)	global	0.40828	0.491525284684541
emax	0.75	relative	40	marginal	min.df	heterosced	MP (F + S + C)	global	0.72508	0.446482885986349
emax	0.75	relative	60	marginal	min.df	heterosced	MP (F + S + C)	global	0.88824	0.315077249808573
emax	0.25	same	10	marginal	mult.df	heterosced	MP (F + S + C)	global	0.18112	0.385125276318159
emax	0.25	same	20	marginal	mult.df	heterosced	MP (F + S + C)	global	0.31988	0.466439158111247
emax	0.25	same	40	marginal	mult.df	heterosced	MP (F + S + C)	global	0.5238	0.499443227746167
emax	0.25	same	60	marginal	mult.df	heterosced	MP (F + S + C)	global	0.68848	0.46312403193395
emax	0.5	same	10	marginal	mult.df	heterosced	MP (F + S + C)	global	0.24444	0.429763277001386
emax	0.5	same	20	marginal	mult.df	heterosced	MP (F + S + C)	global	0.4098	0.49180650152819
emax	0.5	same	40	marginal	mult.df	heterosced	MP (F + S + C)	global	0.66608	0.471620960786547
emax	0.5	same	60	marginal	mult.df	heterosced	MP (F + S + C)	global	0.829	0.376516494441908
emax	0.75	same	10	marginal	mult.df	heterosced	MP (F + S + C)	global	0.2984	0.457565093328354
emax	0.75	same	20	marginal	mult.df	heterosced	MP (F + S + C)	global	0.49536	0.499988469805852
emax	0.75	same	40	marginal	mult.df	heterosced	MP (F + S + C)	global	0.78072	0.413766999318685
emax	0.75	same	60	marginal	mult.df	heterosced	MP (F + S + C)	global	0.91452	0.279600244370183
emax	0.25	only	10	marginal	mult.df	heterosced	MP (F + S + C)	global	0.10308	0.304069419587826
emax	0.25	only	20	marginal	mult.df	heterosced	MP (F + S + C)	global	0.1786	0.383024683690663
emax	0.25	only	40	marginal	mult.df	heterosced	MP (F + S + C)	global	0.31256	0.463545943131483
emax	0.25	only	60	marginal	mult.df	heterosced	MP (F + S + C)	global	0.4318	0.495336829180885
emax	0.5	only	10	marginal	mult.df	heterosced	MP (F + S + C)	global	0.18744	0.390272134405668
emax	0.5	only	20	marginal	mult.df	heterosced	MP (F + S + C)	global	0.31012	0.46255177414615
emax	0.5	only	40	marginal	mult.df	heterosced	MP (F + S + C)	global	0.5436	0.498105374753751
emax	0.5	only	60	marginal	mult.df	heterosced	MP (F + S + C)	global	0.71824	0.449865977348702
emax	0.75	only	10	marginal	mult.df	heterosced	MP (F + S + C)	global	0.27288	0.445448585784828
emax	0.75	only	20	marginal	mult.df	heterosced	MP (F + S + C)	global	0.43724	0.496055465891678
emax	0.75	only	40	marginal	mult.df	heterosced	MP (F + S + C)	global	0.7234	0.447325881229513
emax	0.75	only	60	marginal	mult.df	heterosced	MP (F + S + C)	global	0.87656	0.32894816411676
emax	0.25	relative	10	marginal	mult.df	heterosced	MP (F + S + C)	global	0.13384	0.340487138758083
emax	0.25	relative	20	marginal	mult.df	heterosced	MP (F + S + C)	global	0.227	0.418900965767286
emax	0.25	relative	40	marginal	mult.df	heterosced	MP (F + S + C)	global	0.377	0.484644607125478
emax	0.25	relative	60	marginal	mult.df	heterosced	MP (F + S + C)	global	0.51344	0.499829330446286
emax	0.5	relative	10	marginal	mult.df	heterosced	MP (F + S + C)	global	0.20808	0.405942489981287
emax	0.5	relative	20	marginal	mult.df	heterosced	MP (F + S + C)	global	0.34984	0.476928792214219
emax	0.5	relative	40	marginal	mult.df	heterosced	MP (F + S + C)	global	0.5836	0.492971359036641
emax	0.5	relative	60	marginal	mult.df	heterosced	MP (F + S + C)	global	0.7606	0.426725818057628
emax	0.75	relative	10	marginal	mult.df	heterosced	MP (F + S + C)	global	0.2836	0.450753998503271
emax	0.75	relative	20	marginal	mult.df	heterosced	MP (F + S + C)	global	0.46928	0.499065370717875
emax	0.75	relative	40	marginal	mult.df	heterosced	MP (F + S + C)	global	0.74612	0.435238466706375
emax	0.75	relative	60	marginal	mult.df	heterosced	MP (F + S + C)	global	0.89316	0.308915897229752
emax	0.25	same	75	marginal	mult.df	homosced	MP (F + S + C)	F	0.78644	0.37763117696005
emax	0.5	same	75	marginal	mult.df	homosced	MP (F + S + C)	F	0.78324	0.379288958980585
emax	0.75	same	75	marginal	mult.df	homosced	MP (F + S + C)	F	0.78772	0.376970255939317
emax	0.25	only	75	marginal	mult.df	homosced	MP (F + S + C)	F	0.09516	0.458266734921938
emax	0.5	only	75	marginal	mult.df	homosced	MP (F + S + C)	F	0.26284	0.49958545157454
emax	0.75	only	75	marginal	mult.df	homosced	MP (F + S + C)	F	0.52468	0.460956680006304
emax	0.25	relative	75	marginal	mult.df	homosced	MP (F + S + C)	F	0.3888	0.500008462666893
emax	0.5	relative	75	marginal	mult.df	homosced	MP (F + S + C)	F	0.52944	0.478535012543836
emax	0.75	relative	75	marginal	mult.df	homosced	MP (F + S + C)	F	0.6656	0.435328908815339
const	0.25	same	10	pooled	normal	heterosced	MP (F + S + C)	F	0.01816	0.171579276073537
const	0.25	same	20	pooled	normal	heterosced	MP (F + S + C)	F	0.01976	0.189157515374423
const	0.25	same	40	pooled	normal	heterosced	MP (F + S + C)	F	0.02064	0.192739296298014
const	0.25	same	60	pooled	normal	heterosced	MP (F + S + C)	F	0.0216	0.19568116221213
const	0.5	same	10	pooled	normal	heterosced	MP (F + S + C)	F	0.02364	0.25092542346826
const	0.5	same	20	pooled	normal	heterosced	MP (F + S + C)	F	0.02068	0.243972349458483
const	0.5	same	40	pooled	normal	heterosced	MP (F + S + C)	F	0.02112	0.248007166634733
const	0.5	same	60	pooled	normal	heterosced	MP (F + S + C)	F	0.02252	0.254273702542422
const	0.75	same	10	pooled	normal	heterosced	MP (F + S + C)	F	0.03188	0.366390655017951
const	0.75	same	20	pooled	normal	heterosced	MP (F + S + C)	F	0.02384	0.332979631535325
const	0.75	same	40	pooled	normal	heterosced	MP (F + S + C)	F	0.02332	0.329679391439692
const	0.75	same	60	pooled	normal	heterosced	MP (F + S + C)	F	0.02304	0.331675586602014
const	0.25	only	10	pooled	normal	heterosced	MP (F + S + C)	F	0.01852	0.170259640354975
const	0.25	only	20	pooled	normal	heterosced	MP (F + S + C)	F	0.02012	0.190424967025657
const	0.25	only	40	pooled	normal	heterosced	MP (F + S + C)	F	0.01952	0.189841217830901
const	0.25	only	60	pooled	normal	heterosced	MP (F + S + C)	F	0.02084	0.190522055274821
const	0.5	only	10	pooled	normal	heterosced	MP (F + S + C)	F	0.02072	0.247937126934948
const	0.5	only	20	pooled	normal	heterosced	MP (F + S + C)	F	0.02316	0.254002595051176
const	0.5	only	40	pooled	normal	heterosced	MP (F + S + C)	F	0.021	0.247305585869208
const	0.5	only	60	pooled	normal	heterosced	MP (F + S + C)	F	0.02016	0.248426854901175
const	0.75	only	10	pooled	normal	heterosced	MP (F + S + C)	F	0.03348	0.36753830191714
const	0.75	only	20	pooled	normal	heterosced	MP (F + S + C)	F	0.0252	0.335472091329461
const	0.75	only	40	pooled	normal	heterosced	MP (F + S + C)	F	0.02284	0.330134955985528
const	0.75	only	60	pooled	normal	heterosced	MP (F + S + C)	F	0.0244	0.327799854346796
const	0.25	relative	10	pooled	normal	heterosced	MP (F + S + C)	F	0.0182	0.170480382866879
const	0.25	relative	20	pooled	normal	heterosced	MP (F + S + C)	F	0.02008	0.185494781415967
const	0.25	relative	40	pooled	normal	heterosced	MP (F + S + C)	F	0.0212	0.195587076700335
const	0.25	relative	60	pooled	normal	heterosced	MP (F + S + C)	F	0.02232	0.195869173147077
const	0.5	relative	10	pooled	normal	heterosced	MP (F + S + C)	F	0.0226	0.249124250356493
const	0.5	relative	20	pooled	normal	heterosced	MP (F + S + C)	F	0.02216	0.248775877402708
const	0.5	relative	40	pooled	normal	heterosced	MP (F + S + C)	F	0.02248	0.247796968773852
const	0.5	relative	60	pooled	normal	heterosced	MP (F + S + C)	F	0.02044	0.243470763584683
const	0.75	relative	10	pooled	normal	heterosced	MP (F + S + C)	F	0.03348	0.369409551766975
const	0.75	relative	20	pooled	normal	heterosced	MP (F + S + C)	F	0.02576	0.336837509758517
const	0.75	relative	40	pooled	normal	heterosced	MP (F + S + C)	F	0.02216	0.330725528459789
const	0.75	relative	60	pooled	normal	heterosced	MP (F + S + C)	F	0.02404	0.327707683909065
const	0.25	same	10	marginal	normal	heterosced	MP (F + S + C)	F	0.02772	0.29839926555685
const	0.25	same	20	marginal	normal	heterosced	MP (F + S + C)	F	0.02596	0.248356972214242
const	0.25	same	40	marginal	normal	heterosced	MP (F + S + C)	F	0.02496	0.232914182394835
const	0.25	same	60	marginal	normal	heterosced	MP (F + S + C)	F	0.0232	0.226495197306645
const	0.5	same	10	marginal	normal	heterosced	MP (F + S + C)	F	0.02848	0.2594180762968
const	0.5	same	20	marginal	normal	heterosced	MP (F + S + C)	F	0.02368	0.236227368725111
const	0.5	same	40	marginal	normal	heterosced	MP (F + S + C)	F	0.02292	0.222676000018052
const	0.5	same	60	marginal	normal	heterosced	MP (F + S + C)	F	0.02092	0.222997396203517
const	0.75	same	10	marginal	normal	heterosced	MP (F + S + C)	F	0.0306	0.298076299593267
const	0.75	same	20	marginal	normal	heterosced	MP (F + S + C)	F	0.02468	0.241378201454575
const	0.75	same	40	marginal	normal	heterosced	MP (F + S + C)	F	0.02328	0.229462259461421
const	0.75	same	60	marginal	normal	heterosced	MP (F + S + C)	F	0.02304	0.224754824173453
const	0.25	only	10	marginal	normal	heterosced	MP (F + S + C)	F	0.029	0.296072592380987
const	0.25	only	20	marginal	normal	heterosced	MP (F + S + C)	F	0.0264	0.24390077716884
const	0.25	only	40	marginal	normal	heterosced	MP (F + S + C)	F	0.023	0.225231146076129
const	0.25	only	60	marginal	normal	heterosced	MP (F + S + C)	F	0.02356	0.226180016570863
const	0.5	only	10	marginal	normal	heterosced	MP (F + S + C)	F	0.02768	0.255959352647268
const	0.5	only	20	marginal	normal	heterosced	MP (F + S + C)	F	0.02576	0.24239135245035
const	0.5	only	40	marginal	normal	heterosced	MP (F + S + C)	F	0.0212	0.225943268132548
const	0.5	only	60	marginal	normal	heterosced	MP (F + S + C)	F	0.02328	0.22868616550743
const	0.75	only	10	marginal	normal	heterosced	MP (F + S + C)	F	0.03056	0.299471914103966
const	0.75	only	20	marginal	normal	heterosced	MP (F + S + C)	F	0.02624	0.244472585526073
const	0.75	only	40	marginal	normal	heterosced	MP (F + S + C)	F	0.021	0.226652580959711
const	0.75	only	60	marginal	normal	heterosced	MP (F + S + C)	F	0.02452	0.231694326409681
const	0.25	relative	10	marginal	normal	heterosced	MP (F + S + C)	F	0.02976	0.298130164967939
const	0.25	relative	20	marginal	normal	heterosced	MP (F + S + C)	F	0.02616	0.244757831858043
const	0.25	relative	40	marginal	normal	heterosced	MP (F + S + C)	F	0.02488	0.233748124115299
const	0.25	relative	60	marginal	normal	heterosced	MP (F + S + C)	F	0.02448	0.226573906329483
const	0.5	relative	10	marginal	normal	heterosced	MP (F + S + C)	F	0.02836	0.254679634185073
const	0.5	relative	20	marginal	normal	heterosced	MP (F + S + C)	F	0.02492	0.238894339029222
const	0.5	relative	40	marginal	normal	heterosced	MP (F + S + C)	F	0.02284	0.226416453855331
const	0.5	relative	60	marginal	normal	heterosced	MP (F + S + C)	F	0.02236	0.223238064427499
const	0.75	relative	10	marginal	normal	heterosced	MP (F + S + C)	F	0.031	0.297914612808202
const	0.75	relative	20	marginal	normal	heterosced	MP (F + S + C)	F	0.02408	0.246106816530152
const	0.75	relative	40	marginal	normal	heterosced	MP (F + S + C)	F	0.0216	0.227045439472506
const	0.75	relative	60	marginal	normal	heterosced	MP (F + S + C)	F	0.02168	0.225706207561257
const	0.25	same	10	marginal	min.df	heterosced	MP (F + S + C)	F	0.00272	0.169373415547292
const	0.25	same	20	marginal	min.df	heterosced	MP (F + S + C)	F	0.01628	0.202048170836891
const	0.25	same	40	marginal	min.df	heterosced	MP (F + S + C)	F	0.01976	0.217038454260127
const	0.25	same	60	marginal	min.df	heterosced	MP (F + S + C)	F	0.02144	0.213770502907011
const	0.5	same	10	marginal	min.df	heterosced	MP (F + S + C)	F	0.01924	0.213431854525657
const	0.5	same	20	marginal	min.df	heterosced	MP (F + S + C)	F	0.02144	0.220246875000391
const	0.5	same	40	marginal	min.df	heterosced	MP (F + S + C)	F	0.0198	0.213855062506152
const	0.5	same	60	marginal	min.df	heterosced	MP (F + S + C)	F	0.02184	0.220735360474879
const	0.75	same	10	marginal	min.df	heterosced	MP (F + S + C)	F	0.00472	0.168258214756586
const	0.75	same	20	marginal	min.df	heterosced	MP (F + S + C)	F	0.01672	0.200866919876768
const	0.75	same	40	marginal	min.df	heterosced	MP (F + S + C)	F	0.01768	0.21000863445359
const	0.75	same	60	marginal	min.df	heterosced	MP (F + S + C)	F	0.01792	0.214698416893112
const	0.25	only	10	marginal	min.df	heterosced	MP (F + S + C)	F	0.00308	0.168481921422786
const	0.25	only	20	marginal	min.df	heterosced	MP (F + S + C)	F	0.0146	0.201140251307459
const	0.25	only	40	marginal	min.df	heterosced	MP (F + S + C)	F	0.02084	0.214866601188394
const	0.25	only	60	marginal	min.df	heterosced	MP (F + S + C)	F	0.01944	0.2062514755992
const	0.5	only	10	marginal	min.df	heterosced	MP (F + S + C)	F	0.01772	0.218114411618908
const	0.5	only	20	marginal	min.df	heterosced	MP (F + S + C)	F	0.023	0.224037960444896
const	0.5	only	40	marginal	min.df	heterosced	MP (F + S + C)	F	0.01944	0.215034624178489
const	0.5	only	60	marginal	min.df	heterosced	MP (F + S + C)	F	0.02104	0.216122867748322
const	0.75	only	10	marginal	min.df	heterosced	MP (F + S + C)	F	0.00504	0.170480382866879
const	0.75	only	20	marginal	min.df	heterosced	MP (F + S + C)	F	0.0164	0.201957598210265
const	0.75	only	40	marginal	min.df	heterosced	MP (F + S + C)	F	0.01884	0.210526441226033
const	0.75	only	60	marginal	min.df	heterosced	MP (F + S + C)	F	0.01864	0.210526441226033
const	0.25	relative	10	marginal	min.df	heterosced	MP (F + S + C)	F	0.003	0.16903972721575
const	0.25	relative	20	marginal	min.df	heterosced	MP (F + S + C)	F	0.01508	0.202319597984944
const	0.25	relative	40	marginal	min.df	heterosced	MP (F + S + C)	F	0.01952	0.210698699943038
const	0.25	relative	60	marginal	min.df	heterosced	MP (F + S + C)	F	0.02128	0.211814230425457
const	0.5	relative	10	marginal	min.df	heterosced	MP (F + S + C)	F	0.01696	0.215955884100793
const	0.5	relative	20	marginal	min.df	heterosced	MP (F + S + C)	F	0.01976	0.216122867748322
const	0.5	relative	40	marginal	min.df	heterosced	MP (F + S + C)	F	0.022	0.218691068476372
const	0.5	relative	60	marginal	min.df	heterosced	MP (F + S + C)	F	0.0196	0.213685902358098
const	0.75	relative	10	marginal	min.df	heterosced	MP (F + S + C)	F	0.00516	0.172016607304433
const	0.75	relative	20	marginal	min.df	heterosced	MP (F + S + C)	F	0.01532	0.204207512174066
const	0.75	relative	40	marginal	min.df	heterosced	MP (F + S + C)	F	0.01796	0.209835687242722
const	0.75	relative	60	marginal	min.df	heterosced	MP (F + S + C)	F	0.02064	0.21678922090974
const	0.25	same	10	marginal	mult.df	heterosced	MP (F + S + C)	F	0.02408	0.227750434490072
const	0.25	same	20	marginal	mult.df	heterosced	MP (F + S + C)	F	0.02352	0.22283677041514
const	0.25	same	40	marginal	mult.df	heterosced	MP (F + S + C)	F	0.02424	0.223238064427499
const	0.25	same	60	marginal	mult.df	heterosced	MP (F + S + C)	F	0.02364	0.220328382610701
const	0.5	same	10	marginal	mult.df	heterosced	MP (F + S + C)	F	0.02112	0.218773294691511
const	0.5	same	20	marginal	mult.df	heterosced	MP (F + S + C)	F	0.02064	0.216706064660725
const	0.5	same	40	marginal	mult.df	heterosced	MP (F + S + C)	F	0.02184	0.220409852819988
const	0.5	same	60	marginal	mult.df	heterosced	MP (F + S + C)	F	0.02236	0.21770135818422
const	0.75	same	10	marginal	mult.df	heterosced	MP (F + S + C)	F	0.01972	0.225785262493792
const	0.75	same	20	marginal	mult.df	heterosced	MP (F + S + C)	F	0.02092	0.223638459497517
const	0.75	same	40	marginal	mult.df	heterosced	MP (F + S + C)	F	0.02228	0.221465580802388
const	0.75	same	60	marginal	mult.df	heterosced	MP (F + S + C)	F	0.02124	0.222756403312247
const	0.25	only	10	marginal	mult.df	heterosced	MP (F + S + C)	F	0.0234	0.22868616550743
const	0.25	only	20	marginal	mult.df	heterosced	MP (F + S + C)	F	0.02384	0.223878267054081
const	0.25	only	40	marginal	mult.df	heterosced	MP (F + S + C)	F	0.02104	0.220246875000391
const	0.25	only	60	marginal	mult.df	heterosced	MP (F + S + C)	F	0.02324	0.221708323215939
const	0.5	only	10	marginal	mult.df	heterosced	MP (F + S + C)	F	0.02092	0.217784046237625
const	0.5	only	20	marginal	mult.df	heterosced	MP (F + S + C)	F	0.02028	0.215034624178489
const	0.5	only	40	marginal	mult.df	heterosced	MP (F + S + C)	F	0.02152	0.218937632552008
const	0.5	only	60	marginal	mult.df	heterosced	MP (F + S + C)	F	0.02276	0.215453978419227
const	0.75	only	10	marginal	mult.df	heterosced	MP (F + S + C)	F	0.02244	0.232686080616105
const	0.75	only	20	marginal	mult.df	heterosced	MP (F + S + C)	F	0.02088	0.218773294691511
const	0.75	only	40	marginal	mult.df	heterosced	MP (F + S + C)	F	0.02312	0.221222506937931
const	0.75	only	60	marginal	mult.df	heterosced	MP (F + S + C)	F	0.0228	0.222676000018052
const	0.25	relative	10	marginal	mult.df	heterosced	MP (F + S + C)	F	0.0234	0.224993143176807
const	0.25	relative	20	marginal	mult.df	heterosced	MP (F + S + C)	F	0.02124	0.217038454260127
const	0.25	relative	40	marginal	mult.df	heterosced	MP (F + S + C)	F	0.02228	0.219183853562407
const	0.25	relative	60	marginal	mult.df	heterosced	MP (F + S + C)	F	0.02316	0.221789163886175
const	0.5	relative	10	marginal	mult.df	heterosced	MP (F + S + C)	F	0.02248	0.225547993287218
const	0.5	relative	20	marginal	mult.df	heterosced	MP (F + S + C)	F	0.02048	0.213601260810756
const	0.5	relative	40	marginal	mult.df	heterosced	MP (F + S + C)	F	0.02124	0.219675271000146
const	0.5	relative	60	marginal	mult.df	heterosced	MP (F + S + C)	F	0.02172	0.218031878210496
const	0.75	relative	10	marginal	mult.df	heterosced	MP (F + S + C)	F	0.02168	0.223878267054081
const	0.75	relative	20	marginal	mult.df	heterosced	MP (F + S + C)	F	0.02228	0.220083747410469
const	0.75	relative	40	marginal	mult.df	heterosced	MP (F + S + C)	F	0.0212	0.218691068476372
const	0.75	relative	60	marginal	mult.df	heterosced	MP (F + S + C)	F	0.02096	0.220572681201249
emax	0.25	same	10	pooled	normal	heterosced	MP (F + S + C)	F	0.10312	0.33360590239971
emax	0.25	same	20	pooled	normal	heterosced	MP (F + S + C)	F	0.19204	0.417458897230895
emax	0.25	same	40	pooled	normal	heterosced	MP (F + S + C)	F	0.37232	0.489981095205668
emax	0.25	same	60	pooled	normal	heterosced	MP (F + S + C)	F	0.53156	0.497067980726076
emax	0.5	same	10	pooled	normal	heterosced	MP (F + S + C)	F	0.1424	0.401529933443944
emax	0.5	same	20	pooled	normal	heterosced	MP (F + S + C)	F	0.2524	0.463400204564029
emax	0.5	same	40	pooled	normal	heterosced	MP (F + S + C)	F	0.467	0.499538009693882
emax	0.5	same	60	pooled	normal	heterosced	MP (F + S + C)	F	0.645	0.461023891052432
emax	0.75	same	10	pooled	normal	heterosced	MP (F + S + C)	F	0.23928	0.484553095200188
emax	0.75	same	20	pooled	normal	heterosced	MP (F + S + C)	F	0.35468	0.49879746586814
emax	0.75	same	40	pooled	normal	heterosced	MP (F + S + C)	F	0.61804	0.453362820612679
emax	0.75	same	60	pooled	normal	heterosced	MP (F + S + C)	F	0.79336	0.348275916831138
emax	0.25	only	10	pooled	normal	heterosced	MP (F + S + C)	F	0.02592	0.183682192838388
emax	0.25	only	20	pooled	normal	heterosced	MP (F + S + C)	F	0.03892	0.218855482702381
emax	0.25	only	40	pooled	normal	heterosced	MP (F + S + C)	F	0.05384	0.249680302807699
emax	0.25	only	60	pooled	normal	heterosced	MP (F + S + C)	F	0.06664	0.287557969779033
emax	0.5	only	10	pooled	normal	heterosced	MP (F + S + C)	F	0.06188	0.294871222674439
emax	0.5	only	20	pooled	normal	heterosced	MP (F + S + C)	F	0.08772	0.335206644534057
emax	0.5	only	40	pooled	normal	heterosced	MP (F + S + C)	F	0.14028	0.414200502271838
emax	0.5	only	60	pooled	normal	heterosced	MP (F + S + C)	F	0.196	0.473960828713393
emax	0.75	only	10	pooled	normal	heterosced	MP (F + S + C)	F	0.17428	0.454526538471591
emax	0.75	only	20	pooled	normal	heterosced	MP (F + S + C)	F	0.224	0.472639132859306
emax	0.75	only	40	pooled	normal	heterosced	MP (F + S + C)	F	0.38572	0.496713485393202
emax	0.75	only	60	pooled	normal	heterosced	MP (F + S + C)	F	0.54288	0.434169943848726
emax	0.25	relative	10	pooled	normal	heterosced	MP (F + S + C)	F	0.05712	0.257496975103956
emax	0.25	relative	20	pooled	normal	heterosced	MP (F + S + C)	F	0.09168	0.31314514589132
emax	0.25	relative	40	pooled	normal	heterosced	MP (F + S + C)	F	0.16492	0.388467497070027
emax	0.25	relative	60	pooled	normal	heterosced	MP (F + S + C)	F	0.23268	0.436318662171352
emax	0.5	relative	10	pooled	normal	heterosced	MP (F + S + C)	F	0.09628	0.345409991057695
emax	0.5	relative	20	pooled	normal	heterosced	MP (F + S + C)	F	0.15532	0.403329191328204
emax	0.5	relative	40	pooled	normal	heterosced	MP (F + S + C)	F	0.27892	0.475024272561288
emax	0.5	relative	60	pooled	normal	heterosced	MP (F + S + C)	F	0.39592	0.49977523809363
emax	0.75	relative	10	pooled	normal	heterosced	MP (F + S + C)	F	0.20828	0.470294383415625
emax	0.75	relative	20	pooled	normal	heterosced	MP (F + S + C)	F	0.28868	0.489176022845819
emax	0.75	relative	40	pooled	normal	heterosced	MP (F + S + C)	F	0.50488	0.482358460470401
emax	0.75	relative	60	pooled	normal	heterosced	MP (F + S + C)	F	0.6772	0.399316330421471
emax	0.25	same	10	marginal	normal	heterosced	MP (F + S + C)	F	0.13796	0.449223194480359
emax	0.25	same	20	marginal	normal	heterosced	MP (F + S + C)	F	0.22056	0.47805965238791
emax	0.25	same	40	marginal	normal	heterosced	MP (F + S + C)	F	0.39156	0.498041824976956
emax	0.25	same	60	marginal	normal	heterosced	MP (F + S + C)	F	0.55188	0.45726487427596
emax	0.5	same	10	marginal	normal	heterosced	MP (F + S + C)	F	0.1644	0.458074447757117
emax	0.5	same	20	marginal	normal	heterosced	MP (F + S + C)	F	0.27048	0.496777791298038
emax	0.5	same	40	marginal	normal	heterosced	MP (F + S + C)	F	0.4746	0.467252322615222
emax	0.5	same	60	marginal	normal	heterosced	MP (F + S + C)	F	0.65256	0.369810437914345
emax	0.75	same	10	marginal	normal	heterosced	MP (F + S + C)	F	0.22352	0.48231475148577
emax	0.75	same	20	marginal	normal	heterosced	MP (F + S + C)	F	0.34508	0.499588744025049
emax	0.75	same	40	marginal	normal	heterosced	MP (F + S + C)	F	0.61276	0.40420573089816
emax	0.75	same	60	marginal	normal	heterosced	MP (F + S + C)	F	0.78896	0.277153255360781
emax	0.25	only	10	marginal	normal	heterosced	MP (F + S + C)	F	0.04128	0.400277752680775
emax	0.25	only	20	marginal	normal	heterosced	MP (F + S + C)	F	0.04776	0.416213410336714
emax	0.25	only	40	marginal	normal	heterosced	MP (F + S + C)	F	0.05816	0.472445435778135
emax	0.25	only	60	marginal	normal	heterosced	MP (F + S + C)	F	0.071	0.497626735309416
emax	0.5	only	10	marginal	normal	heterosced	MP (F + S + C)	F	0.0732	0.420094410308615
emax	0.5	only	20	marginal	normal	heterosced	MP (F + S + C)	F	0.09788	0.47562492697802
emax	0.5	only	40	marginal	normal	heterosced	MP (F + S + C)	F	0.1478	0.496578244789407
emax	0.5	only	60	marginal	normal	heterosced	MP (F + S + C)	F	0.20368	0.446220354202024
emax	0.75	only	10	marginal	normal	heterosced	MP (F + S + C)	F	0.16252	0.468294474010291
emax	0.75	only	20	marginal	normal	heterosced	MP (F + S + C)	F	0.21876	0.498691998480399
emax	0.75	only	40	marginal	normal	heterosced	MP (F + S + C)	F	0.3832	0.444071895073219
emax	0.75	only	60	marginal	normal	heterosced	MP (F + S + C)	F	0.5352	0.322614573766481
emax	0.25	relative	10	marginal	normal	heterosced	MP (F + S + C)	F	0.07488	0.418692237481887
emax	0.25	relative	20	marginal	normal	heterosced	MP (F + S + C)	F	0.1144	0.446220354202024
emax	0.25	relative	40	marginal	normal	heterosced	MP (F + S + C)	F	0.18528	0.49269734120127
emax	0.25	relative	60	marginal	normal	heterosced	MP (F + S + C)	F	0.24752	0.498763743881698
emax	0.5	relative	10	marginal	normal	heterosced	MP (F + S + C)	F	0.11344	0.437852024062695
emax	0.5	relative	20	marginal	normal	heterosced	MP (F + S + C)	F	0.16668	0.484997782380452
emax	0.5	relative	40	marginal	normal	heterosced	MP (F + S + C)	F	0.28792	0.490613124212455
emax	0.5	relative	60	marginal	normal	heterosced	MP (F + S + C)	F	0.41096	0.422345788943867
emax	0.75	relative	10	marginal	normal	heterosced	MP (F + S + C)	F	0.1938	0.475116185175349
emax	0.75	relative	20	marginal	normal	heterosced	MP (F + S + C)	F	0.27824	0.499827172818873
emax	0.75	relative	40	marginal	normal	heterosced	MP (F + S + C)	F	0.49904	0.431650186233402
emax	0.75	relative	60	marginal	normal	heterosced	MP (F + S + C)	F	0.67092	0.306508003625112
emax	0.25	same	10	marginal	min.df	heterosced	MP (F + S + C)	F	0.02916	0.298291670545506
emax	0.25	same	20	marginal	min.df	heterosced	MP (F + S + C)	F	0.16864	0.449320894206623
emax	0.25	same	40	marginal	min.df	heterosced	MP (F + S + C)	F	0.35976	0.499895922605233
emax	0.25	same	60	marginal	min.df	heterosced	MP (F + S + C)	F	0.52944	0.467389311506736
emax	0.5	same	10	marginal	min.df	heterosced	MP (F + S + C)	F	0.12504	0.42574453647277
emax	0.5	same	20	marginal	min.df	heterosced	MP (F + S + C)	F	0.23752	0.490777571721647
emax	0.5	same	40	marginal	min.df	heterosced	MP (F + S + C)	F	0.4594	0.472611507335015
emax	0.5	same	60	marginal	min.df	heterosced	MP (F + S + C)	F	0.6464	0.37613155331322
emax	0.75	same	10	marginal	min.df	heterosced	MP (F + S + C)	F	0.06396	0.333918245167553
emax	0.75	same	20	marginal	min.df	heterosced	MP (F + S + C)	F	0.28352	0.496690363962002
emax	0.75	same	40	marginal	min.df	heterosced	MP (F + S + C)	F	0.5794	0.425374420641286
emax	0.75	same	60	marginal	min.df	heterosced	MP (F + S + C)	F	0.77848	0.28647380803436
emax	0.25	only	10	marginal	min.df	heterosced	MP (F + S + C)	F	0.00528	0.264490710259231
emax	0.25	only	20	marginal	min.df	heterosced	MP (F + S + C)	F	0.03324	0.379151458698427
emax	0.25	only	40	marginal	min.df	heterosced	MP (F + S + C)	F	0.05032	0.459530108172264
emax	0.25	only	60	marginal	min.df	heterosced	MP (F + S + C)	F	0.06396	0.495237159342632
emax	0.5	only	10	marginal	min.df	heterosced	MP (F + S + C)	F	0.05072	0.383058245890608
emax	0.5	only	20	marginal	min.df	heterosced	MP (F + S + C)	F	0.08248	0.461023891052432
emax	0.5	only	40	marginal	min.df	heterosced	MP (F + S + C)	F	0.14432	0.497977226038206
emax	0.5	only	60	marginal	min.df	heterosced	MP (F + S + C)	F	0.19416	0.450021082127243
emax	0.75	only	10	marginal	min.df	heterosced	MP (F + S + C)	F	0.04076	0.304330324282433
emax	0.75	only	20	marginal	min.df	heterosced	MP (F + S + C)	F	0.16524	0.487514861752559
emax	0.75	only	40	marginal	min.df	heterosced	MP (F + S + C)	F	0.3504	0.457828990230383
emax	0.75	only	60	marginal	min.df	heterosced	MP (F + S + C)	F	0.51296	0.33714443352184
emax	0.25	relative	10	marginal	min.df	heterosced	MP (F + S + C)	F	0.0128	0.276129433959098
emax	0.25	relative	20	marginal	min.df	heterosced	MP (F + S + C)	F	0.08076	0.405308192600692
emax	0.25	relative	40	marginal	min.df	heterosced	MP (F + S + C)	F	0.16188	0.48439994233295
emax	0.25	relative	60	marginal	min.df	heterosced	MP (F + S + C)	F	0.2308	0.499971060404949
emax	0.5	relative	10	marginal	min.df	heterosced	MP (F + S + C)	F	0.08376	0.399376607310667
emax	0.5	relative	20	marginal	min.df	heterosced	MP (F + S + C)	F	0.14548	0.475390826854632
emax	0.5	relative	40	marginal	min.df	heterosced	MP (F + S + C)	F	0.27424	0.492876060965086
emax	0.5	relative	60	marginal	min.df	heterosced	MP (F + S + C)	F	0.40252	0.428495463143401
emax	0.75	relative	10	marginal	min.df	heterosced	MP (F + S + C)	F	0.05364	0.319847197407117
emax	0.75	relative	20	marginal	min.df	heterosced	MP (F + S + C)	F	0.21768	0.491525284684541
emax	0.75	relative	40	marginal	min.df	heterosced	MP (F + S + C)	F	0.4656	0.446482885986349
emax	0.75	relative	60	marginal	min.df	heterosced	MP (F + S + C)	F	0.65028	0.315077249808573
emax	0.25	same	10	marginal	mult.df	heterosced	MP (F + S + C)	F	0.115	0.385125276318159
emax	0.25	same	20	marginal	mult.df	heterosced	MP (F + S + C)	F	0.21244	0.466439158111247
emax	0.25	same	40	marginal	mult.df	heterosced	MP (F + S + C)	F	0.37844	0.499443227746167
emax	0.25	same	60	marginal	mult.df	heterosced	MP (F + S + C)	F	0.54484	0.46312403193395
emax	0.5	same	10	marginal	mult.df	heterosced	MP (F + S + C)	F	0.1368	0.429763277001386
emax	0.5	same	20	marginal	mult.df	heterosced	MP (F + S + C)	F	0.24868	0.49180650152819
emax	0.5	same	40	marginal	mult.df	heterosced	MP (F + S + C)	F	0.46772	0.471620960786547
emax	0.5	same	60	marginal	mult.df	heterosced	MP (F + S + C)	F	0.64328	0.376516494441908
emax	0.75	same	10	marginal	mult.df	heterosced	MP (F + S + C)	F	0.17872	0.457565093328354
emax	0.75	same	20	marginal	mult.df	heterosced	MP (F + S + C)	F	0.32832	0.499988469805852
emax	0.75	same	40	marginal	mult.df	heterosced	MP (F + S + C)	F	0.60084	0.413766999318685
emax	0.75	same	60	marginal	mult.df	heterosced	MP (F + S + C)	F	0.7884	0.279600244370183
emax	0.25	only	10	marginal	mult.df	heterosced	MP (F + S + C)	F	0.03436	0.304069419587826
emax	0.25	only	20	marginal	mult.df	heterosced	MP (F + S + C)	F	0.04392	0.383024683690663
emax	0.25	only	40	marginal	mult.df	heterosced	MP (F + S + C)	F	0.05792	0.463545943131483
emax	0.25	only	60	marginal	mult.df	heterosced	MP (F + S + C)	F	0.0672	0.495336829180885
emax	0.5	only	10	marginal	mult.df	heterosced	MP (F + S + C)	F	0.06168	0.390272134405668
emax	0.5	only	20	marginal	mult.df	heterosced	MP (F + S + C)	F	0.08712	0.46255177414615
emax	0.5	only	40	marginal	mult.df	heterosced	MP (F + S + C)	F	0.14264	0.498105374753751
emax	0.5	only	60	marginal	mult.df	heterosced	MP (F + S + C)	F	0.20456	0.449865977348702
emax	0.75	only	10	marginal	mult.df	heterosced	MP (F + S + C)	F	0.13132	0.445448585784828
emax	0.75	only	20	marginal	mult.df	heterosced	MP (F + S + C)	F	0.20176	0.496055465891678
emax	0.75	only	40	marginal	mult.df	heterosced	MP (F + S + C)	F	0.37248	0.447325881229513
emax	0.75	only	60	marginal	mult.df	heterosced	MP (F + S + C)	F	0.522	0.32894816411676
emax	0.25	relative	10	marginal	mult.df	heterosced	MP (F + S + C)	F	0.0668	0.340487138758083
emax	0.25	relative	20	marginal	mult.df	heterosced	MP (F + S + C)	F	0.10472	0.418900965767286
emax	0.25	relative	40	marginal	mult.df	heterosced	MP (F + S + C)	F	0.1712	0.484644607125478
emax	0.25	relative	60	marginal	mult.df	heterosced	MP (F + S + C)	F	0.2424	0.499829330446286
emax	0.5	relative	10	marginal	mult.df	heterosced	MP (F + S + C)	F	0.09152	0.405942489981287
emax	0.5	relative	20	marginal	mult.df	heterosced	MP (F + S + C)	F	0.15872	0.476928792214219
emax	0.5	relative	40	marginal	mult.df	heterosced	MP (F + S + C)	F	0.27888	0.492971359036641
emax	0.5	relative	60	marginal	mult.df	heterosced	MP (F + S + C)	F	0.40732	0.426725818057628
emax	0.75	relative	10	marginal	mult.df	heterosced	MP (F + S + C)	F	0.15196	0.450753998503271
emax	0.75	relative	20	marginal	mult.df	heterosced	MP (F + S + C)	F	0.25928	0.499065370717875
emax	0.75	relative	40	marginal	mult.df	heterosced	MP (F + S + C)	F	0.48592	0.435238466706375
emax	0.75	relative	60	marginal	mult.df	heterosced	MP (F + S + C)	F	0.66624	0.308915897229752
emax	0.25	same	75	marginal	mult.df	homosced	MP (F + S + C)	S	0.25824	0.37763117696005
emax	0.5	same	75	marginal	mult.df	homosced	MP (F + S + C)	S	0.47464	0.379288958980585
emax	0.75	same	75	marginal	mult.df	homosced	MP (F + S + C)	S	0.65936	0.376970255939317
emax	0.25	only	75	marginal	mult.df	homosced	MP (F + S + C)	S	0.25708	0.458266734921938
emax	0.5	only	75	marginal	mult.df	homosced	MP (F + S + C)	S	0.4778	0.49958545157454
emax	0.75	only	75	marginal	mult.df	homosced	MP (F + S + C)	S	0.65628	0.460956680006304
emax	0.25	relative	75	marginal	mult.df	homosced	MP (F + S + C)	S	0.25872	0.500008462666893
emax	0.5	relative	75	marginal	mult.df	homosced	MP (F + S + C)	S	0.47816	0.478535012543836
emax	0.75	relative	75	marginal	mult.df	homosced	MP (F + S + C)	S	0.6524	0.435328908815339
const	0.25	same	10	pooled	normal	heterosced	MP (F + S + C)	S	2e-04	0.171579276073537
const	0.25	same	20	pooled	normal	heterosced	MP (F + S + C)	S	8e-05	0.189157515374423
const	0.25	same	40	pooled	normal	heterosced	MP (F + S + C)	S	4e-05	0.192739296298014
const	0.25	same	60	pooled	normal	heterosced	MP (F + S + C)	S	0.00012	0.19568116221213
const	0.5	same	10	pooled	normal	heterosced	MP (F + S + C)	S	0.00092	0.25092542346826
const	0.5	same	20	pooled	normal	heterosced	MP (F + S + C)	S	0.00056	0.243972349458483
const	0.5	same	40	pooled	normal	heterosced	MP (F + S + C)	S	0.00084	0.248007166634733
const	0.5	same	60	pooled	normal	heterosced	MP (F + S + C)	S	0.00072	0.254273702542422
const	0.75	same	10	pooled	normal	heterosced	MP (F + S + C)	S	0.01048	0.366390655017951
const	0.75	same	20	pooled	normal	heterosced	MP (F + S + C)	S	0.00552	0.332979631535325
const	0.75	same	40	pooled	normal	heterosced	MP (F + S + C)	S	0.0042	0.329679391439692
const	0.75	same	60	pooled	normal	heterosced	MP (F + S + C)	S	0.00316	0.331675586602014
const	0.25	only	10	pooled	normal	heterosced	MP (F + S + C)	S	4e-05	0.170259640354975
const	0.25	only	20	pooled	normal	heterosced	MP (F + S + C)	S	0.00012	0.190424967025657
const	0.25	only	40	pooled	normal	heterosced	MP (F + S + C)	S	0.00012	0.189841217830901
const	0.25	only	60	pooled	normal	heterosced	MP (F + S + C)	S	0.00012	0.190522055274821
const	0.5	only	10	pooled	normal	heterosced	MP (F + S + C)	S	0.00136	0.247937126934948
const	0.5	only	20	pooled	normal	heterosced	MP (F + S + C)	S	0.00096	0.254002595051176
const	0.5	only	40	pooled	normal	heterosced	MP (F + S + C)	S	0.00048	0.247305585869208
const	0.5	only	60	pooled	normal	heterosced	MP (F + S + C)	S	0.00052	0.248426854901175
const	0.75	only	10	pooled	normal	heterosced	MP (F + S + C)	S	0.011	0.36753830191714
const	0.75	only	20	pooled	normal	heterosced	MP (F + S + C)	S	0.00556	0.335472091329461
const	0.75	only	40	pooled	normal	heterosced	MP (F + S + C)	S	0.00412	0.330134955985528
const	0.75	only	60	pooled	normal	heterosced	MP (F + S + C)	S	0.00436	0.327799854346796
const	0.25	relative	10	pooled	normal	heterosced	MP (F + S + C)	S	0.00032	0.170480382866879
const	0.25	relative	20	pooled	normal	heterosced	MP (F + S + C)	S	0.00012	0.185494781415967
const	0.25	relative	40	pooled	normal	heterosced	MP (F + S + C)	S	8e-05	0.195587076700335
const	0.25	relative	60	pooled	normal	heterosced	MP (F + S + C)	S	8e-05	0.195869173147077
const	0.5	relative	10	pooled	normal	heterosced	MP (F + S + C)	S	0.00116	0.249124250356493
const	0.5	relative	20	pooled	normal	heterosced	MP (F + S + C)	S	0.00076	0.248775877402708
const	0.5	relative	40	pooled	normal	heterosced	MP (F + S + C)	S	0.00048	0.247796968773852
const	0.5	relative	60	pooled	normal	heterosced	MP (F + S + C)	S	0.00036	0.243470763584683
const	0.75	relative	10	pooled	normal	heterosced	MP (F + S + C)	S	0.01012	0.369409551766975
const	0.75	relative	20	pooled	normal	heterosced	MP (F + S + C)	S	0.00516	0.336837509758517
const	0.75	relative	40	pooled	normal	heterosced	MP (F + S + C)	S	0.0042	0.330725528459789
const	0.75	relative	60	pooled	normal	heterosced	MP (F + S + C)	S	0.00324	0.327707683909065
const	0.25	same	10	marginal	normal	heterosced	MP (F + S + C)	S	0.06884	0.29839926555685
const	0.25	same	20	marginal	normal	heterosced	MP (F + S + C)	S	0.03596	0.248356972214242
const	0.25	same	40	marginal	normal	heterosced	MP (F + S + C)	S	0.0288	0.232914182394835
const	0.25	same	60	marginal	normal	heterosced	MP (F + S + C)	S	0.02668	0.226495197306645
const	0.5	same	10	marginal	normal	heterosced	MP (F + S + C)	S	0.03344	0.2594180762968
const	0.5	same	20	marginal	normal	heterosced	MP (F + S + C)	S	0.0268	0.236227368725111
const	0.5	same	40	marginal	normal	heterosced	MP (F + S + C)	S	0.023	0.222676000018052
const	0.5	same	60	marginal	normal	heterosced	MP (F + S + C)	S	0.02328	0.222997396203517
const	0.75	same	10	marginal	normal	heterosced	MP (F + S + C)	S	0.02676	0.298076299593267
const	0.75	same	20	marginal	normal	heterosced	MP (F + S + C)	S	0.02332	0.241378201454575
const	0.75	same	40	marginal	normal	heterosced	MP (F + S + C)	S	0.0222	0.229462259461421
const	0.75	same	60	marginal	normal	heterosced	MP (F + S + C)	S	0.02176	0.224754824173453
const	0.25	only	10	marginal	normal	heterosced	MP (F + S + C)	S	0.06704	0.296072592380987
const	0.25	only	20	marginal	normal	heterosced	MP (F + S + C)	S	0.03204	0.24390077716884
const	0.25	only	40	marginal	normal	heterosced	MP (F + S + C)	S	0.02624	0.225231146076129
const	0.25	only	60	marginal	normal	heterosced	MP (F + S + C)	S	0.02596	0.226180016570863
const	0.5	only	10	marginal	normal	heterosced	MP (F + S + C)	S	0.03164	0.255959352647268
const	0.5	only	20	marginal	normal	heterosced	MP (F + S + C)	S	0.02676	0.24239135245035
const	0.5	only	40	marginal	normal	heterosced	MP (F + S + C)	S	0.02444	0.225943268132548
const	0.5	only	60	marginal	normal	heterosced	MP (F + S + C)	S	0.02508	0.22868616550743
const	0.75	only	10	marginal	normal	heterosced	MP (F + S + C)	S	0.02744	0.299471914103966
const	0.75	only	20	marginal	normal	heterosced	MP (F + S + C)	S	0.02336	0.244472585526073
const	0.75	only	40	marginal	normal	heterosced	MP (F + S + C)	S	0.02156	0.226652580959711
const	0.75	only	60	marginal	normal	heterosced	MP (F + S + C)	S	0.02184	0.231694326409681
const	0.25	relative	10	marginal	normal	heterosced	MP (F + S + C)	S	0.06504	0.298130164967939
const	0.25	relative	20	marginal	normal	heterosced	MP (F + S + C)	S	0.033	0.244757831858043
const	0.25	relative	40	marginal	normal	heterosced	MP (F + S + C)	S	0.02716	0.233748124115299
const	0.25	relative	60	marginal	normal	heterosced	MP (F + S + C)	S	0.02572	0.226573906329483
const	0.5	relative	10	marginal	normal	heterosced	MP (F + S + C)	S	0.032	0.254679634185073
const	0.5	relative	20	marginal	normal	heterosced	MP (F + S + C)	S	0.02764	0.238894339029222
const	0.5	relative	40	marginal	normal	heterosced	MP (F + S + C)	S	0.02372	0.226416453855331
const	0.5	relative	60	marginal	normal	heterosced	MP (F + S + C)	S	0.0224	0.223238064427499
const	0.75	relative	10	marginal	normal	heterosced	MP (F + S + C)	S	0.02644	0.297914612808202
const	0.75	relative	20	marginal	normal	heterosced	MP (F + S + C)	S	0.02472	0.246106816530152
const	0.75	relative	40	marginal	normal	heterosced	MP (F + S + C)	S	0.02224	0.227045439472506
const	0.75	relative	60	marginal	normal	heterosced	MP (F + S + C)	S	0.0206	0.225706207561257
const	0.25	same	10	marginal	min.df	heterosced	MP (F + S + C)	S	0.0258	0.169373415547292
const	0.25	same	20	marginal	min.df	heterosced	MP (F + S + C)	S	0.02296	0.202048170836891
const	0.25	same	40	marginal	min.df	heterosced	MP (F + S + C)	S	0.02492	0.217038454260127
const	0.25	same	60	marginal	min.df	heterosced	MP (F + S + C)	S	0.02276	0.213770502907011
const	0.5	same	10	marginal	min.df	heterosced	MP (F + S + C)	S	0.0206	0.213431854525657
const	0.5	same	20	marginal	min.df	heterosced	MP (F + S + C)	S	0.02284	0.220246875000391
const	0.5	same	40	marginal	min.df	heterosced	MP (F + S + C)	S	0.02108	0.213855062506152
const	0.5	same	60	marginal	min.df	heterosced	MP (F + S + C)	S	0.02252	0.220735360474879
const	0.75	same	10	marginal	min.df	heterosced	MP (F + S + C)	S	0.00308	0.168258214756586
const	0.75	same	20	marginal	min.df	heterosced	MP (F + S + C)	S	0.01472	0.200866919876768
const	0.75	same	40	marginal	min.df	heterosced	MP (F + S + C)	S	0.01864	0.21000863445359
const	0.75	same	60	marginal	min.df	heterosced	MP (F + S + C)	S	0.0198	0.214698416893112
const	0.25	only	10	marginal	min.df	heterosced	MP (F + S + C)	S	0.0252	0.168481921422786
const	0.25	only	20	marginal	min.df	heterosced	MP (F + S + C)	S	0.024	0.201140251307459
const	0.25	only	40	marginal	min.df	heterosced	MP (F + S + C)	S	0.02332	0.214866601188394
const	0.25	only	60	marginal	min.df	heterosced	MP (F + S + C)	S	0.02088	0.2062514755992
const	0.5	only	10	marginal	min.df	heterosced	MP (F + S + C)	S	0.023	0.218114411618908
const	0.5	only	20	marginal	min.df	heterosced	MP (F + S + C)	S	0.0228	0.224037960444896
const	0.5	only	40	marginal	min.df	heterosced	MP (F + S + C)	S	0.02296	0.215034624178489
const	0.5	only	60	marginal	min.df	heterosced	MP (F + S + C)	S	0.02196	0.216122867748322
const	0.75	only	10	marginal	min.df	heterosced	MP (F + S + C)	S	0.0032	0.170480382866879
const	0.75	only	20	marginal	min.df	heterosced	MP (F + S + C)	S	0.0146	0.201957598210265
const	0.75	only	40	marginal	min.df	heterosced	MP (F + S + C)	S	0.01936	0.210526441226033
const	0.75	only	60	marginal	min.df	heterosced	MP (F + S + C)	S	0.0188	0.210526441226033
const	0.25	relative	10	marginal	min.df	heterosced	MP (F + S + C)	S	0.02564	0.16903972721575
const	0.25	relative	20	marginal	min.df	heterosced	MP (F + S + C)	S	0.02376	0.202319597984944
const	0.25	relative	40	marginal	min.df	heterosced	MP (F + S + C)	S	0.02248	0.210698699943038
const	0.25	relative	60	marginal	min.df	heterosced	MP (F + S + C)	S	0.02132	0.211814230425457
const	0.5	relative	10	marginal	min.df	heterosced	MP (F + S + C)	S	0.02208	0.215955884100793
const	0.5	relative	20	marginal	min.df	heterosced	MP (F + S + C)	S	0.0226	0.216122867748322
const	0.5	relative	40	marginal	min.df	heterosced	MP (F + S + C)	S	0.02092	0.218691068476372
const	0.5	relative	60	marginal	min.df	heterosced	MP (F + S + C)	S	0.02056	0.213685902358098
const	0.75	relative	10	marginal	min.df	heterosced	MP (F + S + C)	S	0.00336	0.172016607304433
const	0.75	relative	20	marginal	min.df	heterosced	MP (F + S + C)	S	0.01608	0.204207512174066
const	0.75	relative	40	marginal	min.df	heterosced	MP (F + S + C)	S	0.01796	0.209835687242722
const	0.75	relative	60	marginal	min.df	heterosced	MP (F + S + C)	S	0.02108	0.21678922090974
const	0.25	same	10	marginal	mult.df	heterosced	MP (F + S + C)	S	0.02572	0.227750434490072
const	0.25	same	20	marginal	mult.df	heterosced	MP (F + S + C)	S	0.02364	0.22283677041514
const	0.25	same	40	marginal	mult.df	heterosced	MP (F + S + C)	S	0.02388	0.223238064427499
const	0.25	same	60	marginal	mult.df	heterosced	MP (F + S + C)	S	0.02276	0.220328382610701
const	0.5	same	10	marginal	mult.df	heterosced	MP (F + S + C)	S	0.022	0.218773294691511
const	0.5	same	20	marginal	mult.df	heterosced	MP (F + S + C)	S	0.02148	0.216706064660725
const	0.5	same	40	marginal	mult.df	heterosced	MP (F + S + C)	S	0.02276	0.220409852819988
const	0.5	same	60	marginal	mult.df	heterosced	MP (F + S + C)	S	0.02216	0.21770135818422
const	0.75	same	10	marginal	mult.df	heterosced	MP (F + S + C)	S	0.02212	0.225785262493792
const	0.75	same	20	marginal	mult.df	heterosced	MP (F + S + C)	S	0.02184	0.223638459497517
const	0.75	same	40	marginal	mult.df	heterosced	MP (F + S + C)	S	0.02212	0.221465580802388
const	0.75	same	60	marginal	mult.df	heterosced	MP (F + S + C)	S	0.02272	0.222756403312247
const	0.25	only	10	marginal	mult.df	heterosced	MP (F + S + C)	S	0.02784	0.22868616550743
const	0.25	only	20	marginal	mult.df	heterosced	MP (F + S + C)	S	0.024	0.223878267054081
const	0.25	only	40	marginal	mult.df	heterosced	MP (F + S + C)	S	0.02456	0.220246875000391
const	0.25	only	60	marginal	mult.df	heterosced	MP (F + S + C)	S	0.02288	0.221708323215939
const	0.5	only	10	marginal	mult.df	heterosced	MP (F + S + C)	S	0.02184	0.217784046237625
const	0.5	only	20	marginal	mult.df	heterosced	MP (F + S + C)	S	0.02096	0.215034624178489
const	0.5	only	40	marginal	mult.df	heterosced	MP (F + S + C)	S	0.02132	0.218937632552008
const	0.5	only	60	marginal	mult.df	heterosced	MP (F + S + C)	S	0.01988	0.215453978419227
const	0.75	only	10	marginal	mult.df	heterosced	MP (F + S + C)	S	0.02264	0.232686080616105
const	0.75	only	20	marginal	mult.df	heterosced	MP (F + S + C)	S	0.02164	0.218773294691511
const	0.75	only	40	marginal	mult.df	heterosced	MP (F + S + C)	S	0.02084	0.221222506937931
const	0.75	only	60	marginal	mult.df	heterosced	MP (F + S + C)	S	0.02204	0.222676000018052
const	0.25	relative	10	marginal	mult.df	heterosced	MP (F + S + C)	S	0.02628	0.224993143176807
const	0.25	relative	20	marginal	mult.df	heterosced	MP (F + S + C)	S	0.02308	0.217038454260127
const	0.25	relative	40	marginal	mult.df	heterosced	MP (F + S + C)	S	0.02356	0.219183853562407
const	0.25	relative	60	marginal	mult.df	heterosced	MP (F + S + C)	S	0.02388	0.221789163886175
[truncated: 449 more rows]
