# Supplementary material for: A multiple comparison procedure for dose‐finding trials with subpopulations
Source: Biom J. 2019 Sep 23;62(1):53–68. doi: 10.1002/bimj.201800111 (PMC6973002; doi:10.1002/bimj.201800111)
Supplement: Supplementary file 1 — Supporting Information [file BIMJ-62-53-s002.zip › code/runSims.R]

## Code to run all simulations shown in the paper. Data are generated either
## under the null hypothesis (constant dose-response model) or under the
## alternative for Emax models. Simulations for other alternative models can
## be performed by changing the mod_alter variable below.
##
## First part generates results
## when variances are homogeneous and pooled variance estimation is used. For 
## these scenarios power is calculated directly using the known joint
## distribution under the alternative.
##
## Second Part performs simulation for scenarios, where the true variances are
## heterogeneous and/or marginal variance estimation is used (instead of pooled).
## Simulations are run using BatchJobs, to run different scenarios in parallel.
## 
## Last part of the code generates plots and tables used in the paper. 
## Intermediate simulations results can optionally be read to avoid having
## to re-run the simulations.

rm(list = ls())

library(BatchJobs)
library(dplyr)
library(tidyr)
library(ggplot2)
library(DoseFinding)
library(mvtnorm)
library(Matrix)

source("func_data.R")
source("func_tests.R")

## model to generate data under alternative: emax, linear, expo, logistic, quadratic
mod_alter <- 'emax'

################################################################################
################## scenarios with homogeneous variances ########################
################################################################################
prev <- c(0.25, 0.5, 0.75)
sub.eff <- c("same", "only", "relative")
params <- expand.grid(mod_alter, prev, sub.eff)
colnames(params) <- c('modtype', 'prev', 'sub.eff')

## calculate power for pooled variance estimates
set.seed(12141)
res_hom1 <- list()
for(i in 1:nrow(params)){
  pow_res <- powMCT_all(as.character(params[i, 1]), 
                        params[i, 2], params[i, 3])
  res_hom1[[i]] <- pow_res
}

## create dataset with rejection probabilities for different testing strategies
## and global or population hypothesis
sres_hom_f <- lapply(res_hom1, function(x) unlist(x)[1])
sres_hom_fs <- lapply(res_hom1, function(x) unlist(x)[2:4])
sres_hom_fsc <- lapply(res_hom1, function(x) unlist(x)[5:8])

sres_hom_f <- as.data.frame(do.call(rbind, sres_hom_f))
colnames(sres_hom_f) <- "global"
sres_hom_f$strategy <- "SP"
sres_hom_fs <- as.data.frame(do.call(rbind, sres_hom_fs))
colnames(sres_hom_fs) <- c("global", "F", "S")
sres_hom_fs$strategy <- "MP-pooled (F + S)"
sres_hom_fsc <- as.data.frame(do.call(rbind, sres_hom_fsc))
colnames(sres_hom_fsc) <- c("global", "F", "S", "C")
sres_hom_fsc$strategy <- "MP-pooled (F + S + C)"

params$n <- 75
params$var.est <- "pooled"
params$testdist <- NA
params$true.var <- "homosced"

fres_hom_f <- cbind(params, sres_hom_f)
fres_hom_f <- gather(fres_hom_f, pop, power, global)
fres_hom_fs <- cbind(params, sres_hom_fs)
fres_hom_fs <- gather(fres_hom_fs, pop, power, global, F, S)
fres_hom_fsc <- cbind(params, sres_hom_fsc)
fres_hom_fsc <- gather(fres_hom_fsc, pop, power, global, F, S, C)

fres_hom <- rbind(fres_hom_f, fres_hom_fs, fres_hom_fsc)


################################################################################
############################### Other scenarios ################################
################################################################################
## for heteroscedastic variance estimation simulations are used. This includes
## scenarios, where the true variances are heteroscedastic, but also, where
## the true variances are homoscedastic and pooled variance estimation is used.
## Simulations were performed with the BatchJobs package. This takes the function
## "func" defined below and applies it to each of the scenarios, where each
## row of params below corresponds to a scenario (with the corresponding element
## of sigma)


workpath <- getwd()               
## simulate trials for homoscedastic scenarios using marginal variance estimation
filepath <- file.path(getwd(), "registry_mcp1") # where internal output files should be stored
workpath <- getwd()
projectname <- "mcp_hom" # ideally do not use more than 3-5 letters for this name

reg.mcp1 <- makeRegistry(id=projectname, seed=1, file.dir=filepath,
                         work.dir=workpath, 
                         src.files=c('func_data.R', 'func_tests.R'))
## to delete a created registry use this command
## unlink(filepath, recursive = TRUE)w
################
func <- function(nSims, modtype, sigma, prev, sub.eff, var.est, testdist, 
                 n= 75){
  args <- list(modtype = modtype, sigma = sigma, prev = prev, n = n, 
               sub.eff = sub.eff,
               var.est = var.est, testdist = testdist)
  res <- vector("list", nSims)
  for(i in 1:nSims)
    res[[i]] <- try(do.call(doMCP, args))
  res
}
###############
## define simulation scenarios (i.e. values for the arguments of func)
# 1. marginal variance estimation for homoscedastic scenarios
modtype <- mod_alter
var.est <- 'marginal'
testdist <- 'mult.df'
n <- 75
prev <- c(0.25, 0.5, 0.75)
sub.eff <- c("same", "only", "relative")
params1 <- expand.grid(modtype, n, prev, sub.eff, var.est, testdist, 
                       stringsAsFactors = FALSE)
colnames(params1) <- c('modtype', 'n', 'prev', 'sub.eff', 'var.est', 'testdist')

# 2. heteroscedastic scenarios type I error control
modtype <- 'const'
var.est <- 'pooled'
n <- c(10, 20, 40, 60)
prev <- c(0.25, 0.5, 0.75)
sub.eff <- c("same", "only", "relative")
testdist <- 'normal'
params2 <- expand.grid(modtype, n, prev, sub.eff, var.est, testdist, 
                       stringsAsFactors = FALSE)
colnames(params2) <- c('modtype', 'n', 'prev', 'sub.eff', 'var.est', 'testdist')
params2 <- rbind(params2, params2, params2, params2)
params2$var.est[-(1:36)] <- 'marginal'
params2$testdist[-(1:36)] <- rep(c('normal', 'min.df', 'mult.df'), each = 36)


# 3. heteroscedastic scenarios power
params3 <- params2
params3$modtype <- mod_alter
colnames(params3) <- c('modtype', 'n', 'prev', 'sub.eff', 'var.est', 'testdist')

## combine all
params <- rbind(params1, params2, params3)

sigma <- vector("list", 297)
for(i in 1:9){
  sigma[[i]] <- c(1.478, 1.478)
}
for(i in 10:297){
  sigma[[i]] <- c(1.03, 1.926)
}
################


## create function calls
batchMap(reg.mcp1, func, modtype = params$modtype,
         prev = params$prev, sub.eff = params$sub.eff,
         n = params$n, var.est = params$var.est, testdist = params$testdist,
         sigma = sigma,
         more.args = list('nSims' = 25000))
## number of jobs to use on grid (here use 1)
nSGEJobs <- 297
## chunk tasks together that constitute one job on the SGE
chunkedIds <- chunk(getJobIds(reg.mcp1), n.chunks=nSGEJobs)
## submit jobs to SGE and use array-jobs 
submitJobs(reg.mcp1, chunkedIds, chunks.as.arrayjobs=TRUE)


##############
## get simulation results
res_het <- reduceResultsList(reg.mcp1)

## create dataset with rejection probabilities for different testing strategies
## and global or population hypothesis
params$true.var <- "homosced"

tmp_res_f <- tmp_res_fs <- tmp_res_fsc <- vector("list", length(res_het))

## summarize results for each scenario
for(i in 1:length(res_het)){
  sres_het_f <- lapply(res_het[[i]], function(x) unlist(x)[1])
  sres_het_fs <- lapply(res_het[[i]], function(x) unlist(x)[2:4])
  sres_het_fsc <- lapply(res_het[[i]], function(x) unlist(x)[5:8])
  
  sres_het_f <- as.data.frame(do.call(rbind, sres_het_f))
  sd_f <- sd(sres_het_f[, 1])
  sres_het_f <- data.frame(t(colMeans(sres_het_f)))
  colnames(sres_het_f) <- c("global")
  sres_het_f$strategy <- "SP"
  sres_het_f$sdev <- sd_f 
  tmp_res_f[[i]] <- sres_het_f
  
  sres_het_fs <- as.data.frame(do.call(rbind, sres_het_fs))
  sd_fs <- sd(sres_het_fs[, 1])
  sres_het_fs <- data.frame(t(colMeans(sres_het_fs)))
  colnames(sres_het_fs) <- c("global", "F", "S")
  sres_het_fs$strategy <- "MP(F + S)"
  sres_het_fs$sdev <- sd_fs
  tmp_res_fs[[i]] <- sres_het_fs
  
  sres_het_fsc <- as.data.frame(do.call(rbind, sres_het_fsc))
  sd_fsc <- sd(sres_het_fsc[, 1])
  sres_het_fsc <- data.frame(t(colMeans(sres_het_fsc)))
  colnames(sres_het_fsc) <- c("global", "F", "S", "C")
  sres_het_fsc$strategy <- "MP (F + S + C)"
  sres_het_fsc$sdev <- sd_fsc
  tmp_res_fsc[[i]] <- sres_het_fsc
}

sres_het_f <- do.call(rbind, tmp_res_f)
sres_het_fs <- do.call(rbind, tmp_res_fs)
sres_het_fsc <- do.call(rbind, tmp_res_fsc)

params$true.var <- c(rep("homosced", 9), rep("heterosced", 297 - 9))

fres_het_f <- cbind(params, sres_het_f)
fres_het_f <- gather(fres_het_f, pop, power, global)
fres_het_fs <- cbind(params, sres_het_fs)
fres_het_fs <- gather(fres_het_fs, pop, power, global, F, S)
fres_het_fsc <- cbind(params, sres_het_fsc)
fres_het_fsc <- gather(fres_het_fsc, pop, power, global, F, S, C)

fres_het <- rbind(fres_het_f, fres_het_fs, fres_het_fsc)


########

fres_hom$sdev <- NA
res_all <- rbind(fres_hom, fres_het)

## save summary results in csv
write.csv(res_all, file = "Results/sim_results.csv", row.names = FALSE)


################################################################################
############################## Outputs for paper ###############################
################################################################################

## Uncomment to load simulation results directly
# res_all <- read.csv("Results/sim_results.csv", header = TRUE, stringsAsFactors = FALSE)

colnames(res_all)[8:9] <- c("method", "hypothesis")

## Figure 1
f1_dat <- filter(res_all, true.var == "homosced", is.na(testdist), 
                 hypothesis == "global")
f1_dat$sub.eff <- factor(f1_dat$sub.eff, levels = c("same", "relative", "only"))
levels(f1_dat$sub.eff) <- c("same effect in subgroup", "double effect in subgroup",
                            "only effect in subgroup")
f1_dat$method <- factor(f1_dat$method, 
                        levels = c("SP", "MP-pooled (F + S)", 
                                   "MP-pooled (F + S + C)"))
f1_dat$prev <- as.factor(f1_dat$prev)
ggplot(f1_dat, aes(x = prev, y = power, color = method, group = method,
                   shape = method)) + 
  geom_line() + geom_point(size = 3) + facet_wrap(~sub.eff) + scale_colour_grey() +
  theme_bw() + xlab("prevalence of S") + ylab("prob. to reject global null hyp.") +
  ylim(c(0, 1))


## Table 3
t3_dat1 <- filter(res_all, true.var == "homosced", method == "SP")[1:9, ]
t3_dat2 <- filter(res_all, true.var == "homosced", method != "SP")
t3_dat <- rbind(t3_dat1, t3_dat2)
t3_dat$sub.eff <- factor(t3_dat$sub.eff, levels = c("same", "relative", "only"))
levels(t3_dat$sub.eff) <- c("same", "double",
                            "only")
t3_dat$method[t3_dat$method == "MP(F + S)"] <- "MP-MultDF (F + S)"
t3_dat$method[t3_dat$method == "MP (F + S + C)"] <- "MP-MultDF (F + S + C)"
t3_dat <- select(t3_dat, prev, sub.eff, method, hypothesis, power)

t3_scen <- paste(t3_dat$sub.eff[1:9], t3_dat$prev[1:9])
t3_meth <- unique(paste(t3_dat$method, t3_dat$hypothesis))
t3 <- matrix(t3_dat$power, ncol = 9, byrow = TRUE)
rownames(t3) <- t3_meth
colnames(t3) <- t3_scen
t3 <- t3[, c(1:3, 7:9, 4:6)]
t3


## Figure 2
f2_dat <- filter(res_all, true.var == "heterosced", modtype == "const", 
                 method == "MP (F + S + C)", hypothesis == "global",
                 sub.eff == "same")
f2_dat$se <- f2_dat$sdev/sqrt(25000) 
f2_dat <- mutate(f2_dat, lower = power - 1.96 * se, upper = power + 1.96 * se)
f2_dat$method <- rep(c("MP-Pooled", "MP-Normal", "MP-MinDF", "MP-MultDF"), each = 12)
f2_dat$method <- factor(f2_dat$method, c("MP-MultDF", "MP-MinDF", "MP-Normal",
                                         "MP-Pooled"))
f2_dat$prev <- as.factor(f2_dat$prev)
levels(f2_dat$prev) <- paste("prev. =", c(0.25, 0.5, 0.75))
ggplot(f2_dat, aes(x = n, y = power, color = method, group = method,
                   shape = method)) + 
  geom_line() + geom_point(size = 3) + 
  geom_errorbar(aes(ymin = lower, ymax = upper), width = 2) +
  facet_wrap(~prev) +  scale_colour_grey(start = 0.1, end = 0.6) +
  theme_bw()  + ylab("prob. to reject global null hyp.") + ylim(0.02, 0.18) +
  geom_hline(yintercept = 0.05, linetype = "dashed") + xlab("n per dose group")


#### Figure 3
f3_dat <- filter(res_all, true.var == "heterosced", modtype == "emax", 
                 method == "MP (F + S + C)", hypothesis == "global")
f3_dat$se <- f3_dat$sdev/sqrt(25000) 
f3_dat <- mutate(f3_dat, lower = power - 1.96 * se, upper = power + 1.96 * se)
f3_dat$method <- rep(c("MP-Pooled", "MP-Normal", "MP-MinDF", "MP-MultDF"), each = 36)
f3_dat$method <- factor(f3_dat$method, c("MP-MultDF", "MP-MinDF", "MP-Normal",
                                         "MP-Pooled"))
f3_dat$prev <- as.factor(f3_dat$prev)
levels(f3_dat$prev) <- paste("prev. =", c(0.25, 0.5, 0.75))
f3_dat$sub.eff <- factor(f3_dat$sub.eff, levels = c("same", "relative", "only"))
levels(f3_dat$sub.eff) <- c("same effect in subgroup", "double effect in subgroup",
                            "only effect in subgroup")

ggplot(f3_dat, aes(x = n, y = power, color = method, group = method,
                   shape = method)) + 
  geom_line() + geom_point(size = 3) + 
  geom_errorbar(aes(ymin = lower, ymax = upper), width = 2) +
  facet_wrap(~prev + sub.eff) +  scale_colour_grey(start = 0.1, end = 0.6) +
  theme_bw()  + ylab("prob. to reject global null hyp.") + ylim(0, 1)


## Figure 4
f4_dat <- filter(res_all, true.var == "heterosced", testdist == "mult.df", 
                 hypothesis == "global", modtype == "emax", n == 60)
f4_dat$sub.eff <- factor(f4_dat$sub.eff, levels = c("same", "relative", "only"))
levels(f4_dat$sub.eff) <- c("same effect in subgroup", "double effect in subgroup",
                            "only effect in subgroup")
f4_dat$method <- factor(f4_dat$method, 
                        levels = c("SP", "MP(F + S)", 
                                   "MP (F + S + C)"))
levels(f4_dat$method) <- c("SP", "MP-MultDF (F + S)", 
                           "MP-MultDF (F + S + C)")
f4_dat$prev <- as.factor(f4_dat$prev)
ggplot(f4_dat, aes(x = prev, y = power, color = method, group = method,
                   shape = method)) + 
  geom_line() + geom_point(size = 3) + facet_wrap(~sub.eff) + scale_colour_grey() +
  theme_bw() + xlab("prevalence of S") + ylab("prob. to reject global null hyp.") +
  ylim(c(0, 1))
